# Supplementary material for: Identification and analysis of mutational hotspots in oncogenes and tumour suppressors
Source: Oncotarget. 2017 Feb 19;8(13):21290–304. doi: 10.18632/oncotarget.15514 (PMC5400584; doi:10.18632/oncotarget.15514)
Supplement: Supplementary file 7 [file oncotarget-08-21290-s007.xlsx]

## Sheet: WG
PFID	Total number of mutations at hotspot position	Total number of mutations in the domain	Position in MSA	P-value	Enrichment score	UniProt identifier	Position	Mutation AA
PF14858	6	10	386	5.38514e-10	325.2	E9PJL5	484	p.A484T
PF14858	10	10		5.38514e-10	325.2	E9PJL5	484	p.A484D
PF00180	404	609	128	0	268.007	P48735	172	p.R172K
PF00180		609	128	0		P48735	172	p.R172S
PF00180		609	128	0		P48735	172	p.R172W
PF00180		609	128	0		P48735	172	p.R172M
PF00180		609	128	0		P48735	172	p.R172T
PF00180		609	128	0		P48735	172	p.R172G
PF00180		609	128	0		O75874	132	p.R132C
PF00180		609	128	0		O75874	132	p.R132H
PF00180		609	128	0		O75874	132	p.R132S
PF00180		609	128	0		O75874	132	p.R132G
PF00180		609	128	0		O75874	132	p.R132L
PF05091	18	54	41	6.68028e-31	174.667	O15371	43	p.A43T
PF05091		54	41	6.68028e-31		O15371	43	p.A43S
PF05091		54	41	6.68028e-31		B0QYA7	43	p.A43T
PF05091		54	41	6.68028e-31		B0QYA7	43	p.A43S
PF05028	22	43	7	1.70439e-39	171.907	Q86W56	584	p.A584T
PF09746	7	23	354	1.6196e-08	112.609	Q4ZIN3	387	p.A387P
PF09746		23	354	1.6196e-08		Q4ZIN3	387	p.A387S
PF09746		23	354	1.6196e-08		Q4ZIN3	387	p.A387T
PF00071	1848	5480	26	0	110.273	Q9NYS0	13	p.L13F
PF00071		5480	26	0		P11233	23	p.G23S
PF00071		5480	26	0		P11233	23	p.G23D
PF00071		5480	26	0		P11234	23	p.G23R
PF00071		5480	26	0		P11234	23	p.G23E
PF00071		5480	26	0		P11234	23	p.G23V
PF00071		5480	26	0		P11234	23	p.G23A
PF00071		5480	26	0		P01111	12	p.G12D
PF00071		5480	26	0		P01111	12	p.G12C
PF00071		5480	26	0		P01111	12	p.G12A
PF00071		5480	26	0		P01111	12	p.G12V
PF00071		5480	26	0		P01111	12	p.G12S
PF00071		5480	26	0		P01111	12	p.G12R
PF00071		5480	26	0		P01116	12	p.G12V
PF00071		5480	26	0		P01116	12	p.G12C
PF00071		5480	26	0		P01116	12	p.G12D
PF00071		5480	26	0		P01116	12	p.G12A
PF00071		5480	26	0		P01116	12	p.G12S
PF00071		5480	26	0		P01116	12	p.G12R
PF00071		5480	26	0		P01116	12	p.G12F
PF00071		5480	26	0		P01116	12	p.G12Y
PF00071		5480	26	0		P01112	12	p.G12D
PF00071		5480	26	0		P01112	12	p.G12S
PF00071		5480	26	0		P01112	12	p.G12C
PF00071		5480	26	0		P01112	12	p.G12R
PF00071		5480	26	0		P01112	12	p.G12A
PF00071		5480	26	0		P51148	30	p.S30F
PF00071		5480	26	0		P61225	12	p.G12S
PF00071		5480	26	0		Q5JT25	40	p.Q40H
PF00071		5480	26	0		P61224	12	p.G12R
PF00071		5480	26	0		P61224	12	p.G12E
PF00071		5480	26	0		P60953	12	p.G12V
PF00071		5480	26	0		P84095	12	p.G12R
PF00071		5480	26	0		O14966	16	p.A16T
PF00071		5480	26	0		Q8IZ41	550	p.A550V
PF00071		5480	26	0		Q6T310	36	p.G36V
PF09057	6	13	176	6.64331e-07	108	Q9NR28	182	p.T182N
PF04912	24	97	194	2.96224e-36	102.433	Q13561	181	p.R181S
PF04912		97	194	2.96224e-36		Q13561	181	p.R181G
PF04912		97	194	2.96224e-36		Q13561	181	p.R181H
PF00318	56	101	96	2.86213e-93	99.802	A6NE09	111	p.Q111E
PF06936	4	8	150	0.00366943	93.5	Q9BQE4	151	p.R151W
PF12070	11	63	92	8.12342e-14	86.6032	Q8N9R8	155	p.Q155H
PF07393	5	37	606	0.000298293	83.6486	O00471	695	p.R695C
PF11945	14	50	296	1.24949e-18	83.44	C4AMC7	301	p.P301A
PF11945		50	296	1.24949e-18		C4AMC7	301	p.P301T
PF11945		50	296	1.24949e-18		A8MWX3	316	p.P316A
PF11945		50	296	1.24949e-18		A8MWX3	316	p.P316S
PF10154	7	43	298	2.13259e-07	83.3488	Q9NQ89	335	p.R335Q
PF09804	6	20	69	6.5017e-06	80.4	A4D1U4	149	p.A149T
PF09804		20	69	6.5017e-06		A4D1U4	149	p.A149V
PF09755	4	17	215	0.0112257	80	Q16204	217	p.L217P
PF05158	4	16	314	0.0116531	78.75	Q9H1D9	315	p.E315Q
PF05158		16	314	0.0116531		Q9H1D9	315	p.E315K
PF04078	11	37	107	1.21791e-13	78.1892	Q92600	131	p.P131L
PF11635	9	92	329	4.1784e-10	77.4783	Q9Y2X0	448	p.S448N
PF13874	6	11	45	3.56244e-06	77.4545	Q7Z3B4	343	p.M343I
		11	45	3.56244e-06	77.4545	Q7Z3B4	343	p.M343T
		11	45	3.56244e-06	77.4545	Q7Z3B4	343	p.M343V
PF10230	6	21	49	9.27217e-06	76.2857	Q9H6V9	86	p.A86V
PF10230		21		9.27217e-06	76.2857	Q9H6V9	86	p.A86T
PF06703	5	11	52	0.000238541	75	Q15005	107	p.F107L
PF10272	4	19	141	0.0171545	72.6316	A0AVI4	158	p.G158C
PF04858	8	64	218	2.05503e-08	72.5	Q8IXH7	228	p.A228V
PF04858		64		2.05503e-08	72.5	Q8IXH7	228	p.A228D
PF05837	15	22	2	4.36128e-21	72.2727	Q9H3R5	138	p.K138N
PF07767	6	35	355	1.99669e-05	70.8	Q9NZM5	389	p.Q389R
PF07767		35		1.99669e-05	70.8	Q9NZM5	389	p.Q389P
PF05241	14	42	186	1.96837e-17	66.3333	Q9BY08	189	p.L189V
PF05219	4	16	74	0.0241612	65.5	Q9H1A3	130	p.S130L
PF05219		16		0.0241612	65.5	Q9H1A3	130	p.S130P
PF04097	4	39	323	0.0369721	62.4615	Q8N1F7	525	p.R525Q
PF04097		39	323	0.0369721		Q8N1F7	525	p.R525W
PF05934	4	36	109	0.0400597	61	Q5T1P5	112	p.G112E
PF05934		36	109	0.0400597		Q96S66	112	p.G112E
PF07763	14	61	4	2.36244e-16	58.7541	Q9UHY8	50	p.P50L
PF03690	4	22	227	0.0416242	58.7273	Q9HB07	272	p.W272R
PF10479	6	62	288	7.48363e-05	58.5484	Q2LD37	4674	p.R4674C
PF04004	6	17	159	3.75679e-05	58.2353	Q8WVC0	532	p.R532H
PF04004		17	159	3.75679e-05		Q8WVC0	532	p.R532L
PF10508	4	35	278	0.0499712	57.6	Q4VXG9	50	p.N50T
PF10508		35	278	0.0499712		Q4VXG9	50	p.N50K
PF10508		35	278	0.0499712		Q16401	279	p.N279T
PF10508		35	278	0.0499712		Q16401	279	p.N279K
PF05046	4	6	15	0.0175437	57.3333	Q13405	96	p.V96I
PF03308	6	30	174	6.8097e-05	56.8	Q8IVH4	275	p.I275T
PF03308		30	174	6.8097e-05		Q8IVH4	275	p.I275V
PF15180	5	11	88	0.000983141	56.3636	Q8N729	100	p.E100Q
PF14973	6	16	139	4.30634e-05	56.25	Q9BSI4	159	p.E159V
PF14973		16	139	4.30634e-05		Q9BSI4	159	p.E159K
PF00163	11	20	19	8.09611e-13	56.1	P46781	25	p.L25H
PF04592	10	41	159	1.61641e-10	55.8537	P49908	181	p.K181R
PF07289	5	30	306	0.00205273	55.8333	Q8N3I7	312	p.R312C
PF04762	5	86	829	0.00265127	55.4651	O95163	830	p.I830M
PF11916	7	23	131	2.30876e-06	55.087	Q08AM6	672	p.I672F
PF09507	7	57	363	4.27513e-06	55.0175	Q15054	382	p.K382N
PF00503	127	1015	237	2.29662e-166	53.6778	Q5JWF2	844	p.R844C
PF00503		1015	237	2.29662e-166		Q5JWF2	844	p.R844H
PF00503		1015	237	2.29662e-166		Q5JWF2	844	p.R844L
PF00503		1015	237	2.29662e-166		Q5JWF2	844	p.R844S
PF00503		1015	237	2.29662e-166		P63092	201	p.R201C
PF00503		1015	237	2.29662e-166		P63092	201	p.R201H
PF00503		1015	237	2.29662e-166		P63092	201	p.R201L
PF00503		1015	237	2.29662e-166		P63092	201	p.R201S
PF00503		1015	237	2.29662e-166		P30679	186	p.R186H
PF00503		1015	237	2.29662e-166		P50148	183	p.R183Q
PF00503		1015	237	2.29662e-166		P29992	183	p.R183L
PF00503		1015	237	2.29662e-166		P29992	183	p.R183C
PF00503		1015	237	2.29662e-166		P04899	179	p.R179H
PF00503		1015	237	2.29662e-166		P04899	179	p.R179C
PF00503		1015	237	2.29662e-166		Q14344	200	p.R200K
PF00503		1015	237	2.29662e-166		Q14344	200	p.R200G
PF08617	8	23	10	9.69185e-08	53.2174	Q9Y3C4	30	p.R30G
PF11277	5	102	984	0.00342447	52.8431	O75448	894	p.R894W
PF14631	8	219	801	3.85114e-07	52.0183	Q9BXW9	802	p.Q802H
PF10487	5	89	574	0.00378455	51.6292	Q5SRE5	601	p.T601M
PF10487		89	574	0.00378455		Q5SRE5	601	p.T601A
PF05667	6	70	387	0.000168699	51.2571	O60826	388	p.R388H
PF05667		70	387	0.000168699		O60826	388	p.R388C
PF05238	13	86	104	6.3457e-14	50.9419	Q96H22	107	p.S107L
PF03849	6	42	205	0.000157668	50.5714	Q92759	226	p.R226Q
PF03291	5	34	136	0.00368243	50	O43148	272	p.R272C
PF03291		34	136	0.00368243		O43148	272	p.R272H
PF15266	12	45	11	8.6303e-13	49.8667	Q9Y3X0	215	p.E215D
PF13764	6	96	707	0.000211574	49.8125	Q5TBN9	149	p.G149A
PF13764		96	707	0.000211574		Q5TBN9	149	p.G149R
PF13764		96	707	0.000211574		Q5T4S7	5074	p.G5074A
PF13764		96	707	0.000211574		Q5T4S7	5074	p.G5074R
PF04910	6	42	190	0.000193221	48.8571	Q9BQ70	437	p.E437Q
PF04910		42	190	0.000193221		Q9H384	202	p.E202Q
PF10479	5	62	357	0.00475801	48.7903	Q2LD37	4743	p.R4743C
PF05918	9	98	379	3.01955e-08	47.9388	Q9BZZ5	382	p.R382P
PF05918		98	379	3.01955e-08		Q9BZZ5	382	p.R382Q
PF05918		98	379	3.01955e-08		G3V1C3	382	p.R382P
PF05918		98	379	3.01955e-08		G3V1C3	382	p.R382Q
PF00380	11	31	88	1.76065e-11	47.9032	P62249	100	p.V100L
PF00380		31	88	1.76065e-11		P62249	100	p.V100M
PF01056	14	169	45	1.21257e-14	47.5503	P04198	44	p.P44L
PF01056		169		1.21257e-14	47.5503	P04198	44	p.P44H
PF01056		169		1.21257e-14	47.5503	P01106	44	p.E44D
PF04912	11	97	281	8.64049e-11	46.9485	A8K8J9	181	p.R181S
PF04912		97		8.64049e-11	46.9485	A8K8J9	181	p.R181G
PF08217	5	43	305	0.00566694	46.3953	P86790	332	p.V332I
PF08217		43	305	0.00566694	46.3953	P86791	332	p.V332I
PF10408	16	231	480	7.40656e-17	45.4372	Q14139	800	p.N800H
PF10408		231	480	7.40656e-17	45.4372	O95155	1039	p.A1039T
PF00344	9	103	153	5.01839e-08	45.3495	H7C1Q9	80	p.P80S
PF00344		103	153	5.01839e-08		H7C1Q9	80	p.P80T
PF00344		103	153	5.01839e-08		Q9H9S3	106	p.P106L
PF00344		103	153	5.01839e-08		Q9H9S3	106	p.P106Q
PF04858	5	64	302	0.00687128	45.3125	Q8IXH7	312	p.V312I
PF04858		64	302	0.00687128	45.3125	Q8IXH7	312	p.V312A
PF01795	6	45	174	0.000313214	45.2	A6NJ78	243	p.R243H
PF05021	8	56	273	9.34057e-07	44.2857	Q8TAT6	521	p.L521V
PF01255	7	46	183	2.15191e-05	42.913	Q86SQ9	159	p.R159H
PF01255		46		2.15191e-05	42.913	Q86SQ9	159	p.R159L
PF01255		46		2.15191e-05	42.913	Q86SQ9	159	p.R159S
PF01042	5	14	110	0.00488687	42.8571	P52758	120	p.R120Q
PF15498	5	77	552	0.00961476	42.5325	O94850	607	p.E607G
PF15498		77	552	0.00961476	42.5325	O94850	607	p.E607K
PF15137	6	31	40	0.000389825	42.3871	Q9NYP8	41	p.R41Q
PF03266	5	24	126	0.00790861	41.6667	Q5TDF0	130	p.R130C
PF03266		24	126	0.00790861	41.6667	Q9BSD7	130	p.R130C
PF03266		24	126	0.00790861	41.6667	Q9BSD7	130	p.R130H
PF07851	6	48	209	0.000547821	41.25	A0PK00	216	p.R216H
PF07851		48	209	0.000547821	41.25	A0PK00	216	p.R216C
PF07851	6	48	309	0.000547821	41.25	A0PK00	316	p.G316C
PF07851		48	309	0.000547821	41.25	A0PK00	316	p.G316D
PF14336	6	48	164	0.000557671	41.125	Q7Z3D6	461	p.D461G
PF07114	7	32	55	2.41085e-05	40.9062	Q9H061	60	p.V60A
PF07114		32	55	2.41085e-05	40.9062	Q9H061	60	p.V60M
PF10457	14	60	87	3.45431e-14	40.8333	O95772	130	p.T130M
PF10457		60	87	3.45431e-14	40.8333	O95772	130	p.T130A
PF10457		60	87	3.45431e-14	40.8333	O95772	130	p.T130S
PF01907	9	12	45	3.48905e-09	40.5	P61927	47	p.Y47F
PF01907		12	45	3.48905e-09	40.5	P61927	47	p.Y47S
PF06060	6	134	873	0.000752423	40.4328	Q13421	601	p.M601V
PF08718	16	65	113	1.26424e-16	40.1231	Q9NZD2	120	p.H120N
PF08718		65	113	1.26424e-16	40.1231	A6NH11	209	p.D209E
PF02166	19	213	52	1.11822e-19	39.9624	D3YPQ2	58	p.Q58L
PF03083	5	11	48	0.00566373	39.5455	Q9BRV3	57	p.W57C
PF03083		11	48	0.00566373	39.5455	Q9BRV3	175	p.W175R
PF03083		11	48	0.00566373	39.5455	Q9BRV3	175	p.W175L
PF03947	12	42	57	1.32974e-11	39.1429	P62917	153	p.G153S
PF14631	6	219	870	0.0009671	39.0137	Q9BXW9	871	p.K871N
PF03644	5	37	97	0.0131114	38.7838	Q8NFI3	228	p.R228H
PF03644		37	97	0.0131114		Q8NFI3	228	p.R228C
PF03644		37	97	0.0131114		B4DVK0	42	p.R42H
PF03644		37	97	0.0131114		B4DVK0	42	p.R42C
PF15350	6	89	545	0.000930137	38.6292	Q9NY74	902	p.R902S
PF15350		89	545	0.000930137	38.6292	Q9NY74	902	p.R902G
PF05577	9	150	51	2.664e-07	37.98	Q9UHL4	89	p.A89G
PF11573	6	210	122	0.00113486	37.9429	Q5JWT2	123	p.R123W
PF11573		210	122	0.00113486	37.9429	Q9ULK4	123	p.R123W
PF11573	6	210	233	0.00113486	37.9429	Q5JWT2	234	p.S234L
PF11573		210	233	0.00113486	37.9429	Q9ULK4	234	p.S234L
PF06113	12	107	20	6.56153e-11	37.3458	Q9NXR7	21	p.V21M
PF06113	12	107	223	6.56153e-11	37.3458	Q9NXR7	224	p.R224L
PF06113		107	223	6.56153e-11	37.3458	Q9NXR7	224	p.R224Q
PF06113		107	223	6.56153e-11	37.3458	Q9NXR7	224	p.R224P
PF14782	5	59	395	0.0175826	37.2881	Q9BXC9	671	p.N671S
PF14782		59	395	0.0175826	37.2881	Q9BXC9	671	p.N671D
PF06638	11	149	189	1.28853e-09	37.2081	Q8TAA9	212	p.R212Q
PF06638		149		1.28853e-09	37.2081	Q8TAA9	212	p.R212W
PF06638		149		1.28853e-09	37.2081	Q9ULK5	208	p.R208Q
PF03055	13	189	283	6.62188e-12	36.7989	Q16518	287	p.V287D
PF03055		189	283	6.62188e-12	36.7989	Q16518	287	p.V287A
PF03055		189	283	6.62188e-12	36.7989	Q16518	287	p.V287G
PF03071	7	86	85	8.14329e-05	36.4651	Q8WZA1	358	p.H358D
PF03071		86	85	8.14329e-05		Q8WZA1	358	p.H358Y
PF02666	6	41	70	0.00117999	35.8537	Q9UG56	234	p.S234Y
PF02666		41	70	0.00117999	35.8537	Q9UG56	234	p.A234S
PF02666		41	70	0.00117999	35.8537	Q9UG56	234	p.A234V
PF02686	6	12	53	0.000433852	35.5	O43716	100	p.A100T
PF02686		12	53	0.000433852	35.5	O43716	100	p.A100V
PF15137	5	31	59	0.0196112	35.3226	Q9NYP8	60	p.M60I
PF15137		31	59	0.0196112	35.3226	Q9NYP8	60	p.M60V
PF15137		31	59	0.0196112	35.3226	Q9NYP8	60	p.M60T
PF15137	5	31	125	0.0196112	35.3226	Q9NYP8	126	p.R126C
PF15137		31	125	0.0196112	35.3226	Q9NYP8	126	p.R126H
PF15358	9	145	231	5.15497e-07	35.1931	C9K0I0	57	p.E57K
PF15358		145	231	5.15497e-07	35.1931	Q9UJT2	257	p.E257K
PF15358	9	145	246	5.15497e-07	35.1931	C9K0I0	72	p.S72G
PF15358		145	246	5.15497e-07	35.1931	Q9UJT2	272	p.S272G
PF15358		145	246	5.15497e-07	35.1931	Q9UJT2	272	p.S272N
PF15235	13	57	141	4.39327e-12	35.1228	Q6ZVF9	762	p.R762L
PF15235			141	4.39327e-12	35.1228	Q6ZVF9	762	p.R762H
PF15235			141	4.39327e-12	35.1228	O60269	446	p.R446H
PF15235			141	4.39327e-12	35.1228	O60269	446	p.R446C
PF05422	6	85	76	0.00196219	33.9529	Q9BPZ7	94	p.R94Q
PF01808	6	58	249	0.00181624	33.931	P31939	384	p.L384F
PF01808		58	249	0.00181624	33.931	P31939	384	p.L384P
PF14700	11	99	154	3e-09	33.7778	O00411	555	p.E555A
PF05324	10	22	58	7.30508e-09	33.6364	A8MZA0	60	p.R60W
PF05324		22	58	7.30508e-09	33.6364	Q08648	60	p.R60W
PF05324		22	58	7.30508e-09	33.6364	Q6PDA7	60	p.R60W
PF15047	7	50	105	0.000119187	33.6	Q5U649	103	p.N103K
PF15047		50	105	0.000119187	33.6	A2RU48	118	p.S118L
PF05021	6	56	86	0.00203851	33.2143	Q8TAT6	334	p.Y334C
PF15392	5	62	5	0.0329825	32.8226	H0Y9I8	1910	p.H1910R
PF15392		62	5	0.0329825	32.8226	H0Y9I8	1910	p.H1910Y
PF09730	6	136	574	0.00260838	32.6912	Q96G01	633	p.R633Q
PF09730			574	0.00260838	32.6912	Q96G01	633	p.R633W
PF09730			574	0.00260838	32.6912	Q8TD16	635	p.R635C
PF09730			574	0.00260838	32.6912	Q8TD16	635	p.R635H
PF04157	5	35	4	0.0315684	32.2857	Q96H20	10	p.A10V
PF04157		35	4	0.0315684	32.2857	Q86VN1	158	p.G158S
PF04698	5	110	431	0.038843	32.1818	Q8NFW9	583	p.R583W
PF04698		110	431	0.038843	32.1818	Q8NFW9	583	p.R583Q
PF13883	5	26	161	0.0292359	32.1154	Q8IUH2	279	p.R279K
PF13883		26	161	0.0292359	32.1154	Q8IUH2	279	p.R279M
PF00490	6	61	57	0.00255849	32.0656	Q6ZMU0	88	p.K88N
PF00490			57	0.00255849	32.0656	P13716	59	p.K59N
PF00490			57	0.00255849	32.0656	B7ZBK6	68	p.K68N
PF05918	6	98	389	0.00285637	31.9592	Q9BZZ5	392	p.R392H
PF05918		98	389	0.00285637	31.9592	Q9BZZ5	392	p.R392C
PF05918	6	98	443	0.00285637	31.9592	Q9BZZ5	446	p.V446I
PF05918		98	443	0.00285637	31.9592	Q9BZZ5	446	p.V446A
PF05918		98	443	0.00285637	31.9592	G3V1C3	446	p.V446I
PF05918		98	443	0.00285637	31.9592	G3V1C3	446	p.V446A
PF00613	279	2283	26	0	31.774	Q4LE69	1588	p.P1588S
PF00613		2283		0	31.774	P42336	545	p.E545K
PF00613		2283		0	31.774	P42336	545	p.E545G
PF00613		2283		0	31.774	P42336	545	p.E545A
PF00613		2283		0	31.774	P42336	545	p.E545Q
PF00613		2283		0	31.774	P42336	545	p.E545D
PF00613		2283		0	31.774	Q4LE51	546	p.Q546K
PF00613		2283		0	31.774	Q4LE51	546	p.Q546L
PF00613		2283		0	31.774	Q4LE51	546	p.Q546R
PF00613		2283		0	31.774	Q4LE51	546	p.Q546P
PF00613		2283		0	31.774	Q4LE51	546	p.Q546E
PF00613		2283		0	31.774	Q4LE51	546	p.Q546H
PF00613		2283		0	31.774	P42338	552	p.E552K
PF10644	6	22	2	0.00174617	31.6364	B4DF47	8	p.V8M
PF10644			2	0.00174617	31.6364	Q9BUK6	8	p.V8M
PF10644			2	0.00174617	31.6364	B4DHK3	8	p.V8M
PF13593	5	50	251	0.0387766	31.5	Q0GE19	261	p.S261L
PF03735	6	14	2	0.0011638	31.2857	Q7Z589	18	p.R18I
PF03735			2	0.0011638	31.2857	Q7Z589	18	p.R18T
PF01940	5	43	116	0.0388509	31.2791	Q96HH6	173	p.C173S
PF01940		43	116	0.0388509	31.2791	Q96HH6	173	p.C173Y
PF04905	13	70	9	2.60467e-11	31.2	Q15742	208	p.F208L
PF04905		70	9	2.60467e-11	31.2	Q13506	173	p.L173F
PF14700	10	99	169	1.12885e-07	30.7071	O00411	570	p.E570A
PF10033	6	35	155	0.00274705	30.6857	O75143	172	p.R172C
PF10033		35		0.00274705	30.6857	O75143	172	p.R172H
PF10033		35		0.00274705	30.6857	A8KAP4	172	p.R172C
PF10033		35		0.00274705	30.6857	A8KAP4	172	p.R172H
PF00343	10	237	498	1.53699e-07	30.5485	P11217	610	p.A610P
PF00343		237	498	1.53699e-07	30.5485	P11217	610	p.A610S
PF14648	6	89	6	0.00366596	30.5393	Q658Y4	379	p.A379T
PF14954	7	58	178	0.000249119	30.4138	Q8IVB5	256	p.R256W
PF14954		58		0.000249119	30.4138	Q8N485	186	p.R186Q
PF14954		58		0.000249119	30.4138	Q8N485	186	p.R186L
PF12166	6	83	155	0.00385374	30.2169	E7EUT2	133	p.I133V
		83	155	0.00385374	30.2169	Q92508	2265	p.I2265V
PF08547	5	29	99	0.0424631	30	Q9Y375	224	p.K224Q
PF08547		29	99	0.0424631	30	Q9Y375	224	p.K224R
PF08547		29	99	0.0424631	30	Q9Y375	224	p.K224N
PF01019	19	353	325	3.21445e-17	29.9263	Q9BX51	31	p.M31T
PF01019		353	325	3.21445e-17	29.9263	P19440	375	p.T375M
PF05255	8	43	140	1.77548e-05	29.7674	P56557	139	p.A139V
PF05255		43	140	1.77548e-05	29.7674	P56557	139	p.A139T
PF09794	6	103	18	0.00444957	29.6505	Q8N6Z3	34	p.F34L
PF09794		103	18	0.00444957	29.6505	Q8NBF6	34	p.F34L
PF09794	6	103	282	0.00444957	29.6505	Q8N6Z3	294	p.E294K
PF09794		103	282	0.00444957	29.6505	Q8NBF6	294	p.E294K
PF12126	8	111	134	2.76334e-05	29.6216	P29590	295	p.R295H
PF12126		111	134	2.76334e-05	29.6216	P29590	295	p.R295C
PF12126	8	111	199	2.76334e-05	29.6216	P29590	360	p.R360C
PF08190	10	109	19	1.71257e-07	29.5413	Q9NVR5	62	p.E62D
PF08190		109	19	1.71257e-07	29.5413	Q9NVR5	62	p.E62K
PF03066	8	51	81	2.1247e-05	29.4902	P06748	90	p.G90R
PF04065	8	74	19	2.58352e-05	29.4054	O75175	20	p.E20K
PF04065		74	19	2.58352e-05	29.4054	O75175	20	p.R20H
PF00071	485	5480	101	0	28.9407	Q9NRY4	169	p.G169D
PF00071		5480		0	28.9407	P62070	72	p.Q72L
PF00071		5480		0	28.9407	P62070	72	p.Q72H
PF00071		5480		0	28.9407	P10301	87	p.Q87L
PF00071		5480		0	28.9407	P01111	61	p.Q61K
PF00071		5480		0	28.9407	P01111	61	p.Q61L
PF00071		5480		0	28.9407	P01111	61	p.Q61H
PF00071		5480		0	28.9407	P01111	61	p.Q61R
PF00071		5480		0	28.9407	P01111	61	p.Q61P
PF00071		5480		0	28.9407	P01116	61	p.Q61H
PF00071		5480		0	28.9407	P01116	61	p.Q61R
PF00071		5480		0	28.9407	P01116	61	p.Q61K
PF00071		5480		0	28.9407	P01116	61	p.Q61L
PF00071		5480		0	28.9407	P01116	61	p.Q61P
PF00071		5480		0	28.9407	P01112	61	p.Q61K
PF00071		5480		0	28.9407	P01112	61	p.Q61R
PF00071		5480		0	28.9407	P01112	61	p.Q61L
PF00071		5480		0	28.9407	P01112	61	p.Q61H
PF00071		5480		0	28.9407	P61587	81	p.S81Y
PF00071		5480		0	28.9407	Q9H0T7	77	p.Q77H
PF00071		5480		0	28.9407	P63000	61	p.Q61R
PF00071		5480		0	28.9407	Q7L0Q8	107	p.Q107H
PF00071		5480		0	28.9407	P62745	63	p.Q63P
PF00071		5480		0	28.9407	P61586	63	p.Q63K
PF00071		5480		0	28.9407	P61106	70	p.Q70L
PF00071		5480		0	28.9407	Q6T310	85	p.G85A
PF06752	6	54	151	0.00475975	28.6667	Q9H2F5	732	p.H732P
PF06752		54		0.00475975	28.6667	Q9H2F5	732	p.H732Y
PF06752		54		0.00475975	28.6667	Q9H2F5	732	p.H732R
PF06752		54		0.00475975	28.6667	Q52LR7	702	p.H702L
PF00245	15	233	9	1.30119e-12	28.4549	P05187	64	p.D64A
PF00245		233		1.30119e-12	28.4549	P05187	64	p.D64G
PF00245		233		1.30119e-12	28.4549	P05187	64	p.D64V
PF12931	6	65	40	0.00543192	28.2462	O94979	594	p.R594C
PF12931		65	40	0.00543192	28.2462	O94979	594	p.R594S
PF12931		65	40	0.00543192	28.2462	H7BXG7	327	p.R327C
PF15094	8	61	202	3.29933e-05	28.1967	Q8N9H9	186	p.A186T
PF15094		61		3.29933e-05	28.1967	G8JLG8	353	p.A353T
PF15070	12	342	138	2.89706e-09	27.9649	A8MQT2	502	p.S502N
PF15070		342	138	2.89706e-09	27.9649	C9J1B5	532	p.S532N
PF15070	12	342	205	2.89706e-09	27.9649	A7E2F4	541	p.A541V
PF15070		342	205	2.89706e-09	27.9649	A8MQT2	513	p.R513Q
PF15070		342	205	2.89706e-09	27.9649	C9J1B5	543	p.R543Q
PF05474	9	188	291	4.18216e-06	27.8617	Q02383	292	p.R292C
PF05474		188	291	4.18216e-06	27.8617	Q02383	292	p.R292H
PF05474		188	291	4.18216e-06	27.8617	Q02383	292	p.R292L
PF12280	8	60	19	3.86422e-05	27.6	Q9UK28	98	p.A98V
PF12280		60		3.86422e-05	27.6	Q5T703	91	p.R91Q
PF12280		60		3.86422e-05	27.6	Q9BXS4	91	p.R91Q
PF12280		60		3.86422e-05	27.6	Q5T704	102	p.R102Q
PF09637	6	42	133	0.00585761	27.2857	Q9BUE0	150	p.R150H
PF09637		42	133	0.00585761	27.2857	Q9BUE0	150	p.R150C
PF03931	10	25	65	8.10894e-08	27.2	Q15369	79	p.Y79C
PF03931		25		8.10894e-08	27.2	Q15369	79	p.Y79L
PF03931		25		8.10894e-08	27.2	Q15369	79	p.Y79F
PF03931		25		8.10894e-08	27.2	Q15369	79	p.Y79S
PF03931		25		8.10894e-08	27.2	Q15369	79	p.Y79N
PF03931		25		8.10894e-08	27.2	O75863	82	p.Y82C
PF10351	8	140	330	5.71306e-05	27.1429	Q14667	2033	p.R2033Q
PF10351		140	330	5.71306e-05	27.1429	Q14667	2033	p.R2033G
PF00613	238	2283	25	3.48559e-244	27.1047	O00443	888	p.S888F
PF00613		2283		3.48559e-244	27.1047	Q4LE51	545	p.E545K
PF00613		2283		3.48559e-244	27.1047	Q4LE51	545	p.E545G
PF00613		2283		3.48559e-244	27.1047	Q4LE51	545	p.E545A
PF00613		2283		3.48559e-244	27.1047	Q4LE51	545	p.E545Q
PF00613		2283		3.48559e-244	27.1047	Q4LE51	545	p.E545D
PF00613		2283		3.48559e-244	27.1047	P42338	551	p.C551R
PF05782	6	120	67	0.00781032	27	Q16610	68	p.P68L
PF15030	6	61	64	0.00717863	26.8525	E9PNW5	539	p.H539N
PF15030		61	64	0.00717863	26.8525	Q6ZRC1	65	p.H65N
PF10263	6	39	86	0.00636574	26.7692	B1AKT1	23	p.R23Q
PF10263		39	86	0.00636574	26.7692	Q9H040	127	p.R127Q
PF13705	7	136	17	0.000725276	26.7647	Q8WU17	35	p.D35E
		136	17	0.000725276	26.7647	Q96MT1	24	p.K24R
		136	17	0.000725276	26.7647	Q96MT1	24	p.K24E
PF07714	676	14946	343	0	26.6402	Q8IWB6	400	p.E400K
		14946	343	0	26.6402	Q96S53	203	p.S203F
		14946	343	0	26.6402	P15056	600	p.V600E
		14946	343	0	26.6402	P15056	600	p.V600K
		14946	343	0	26.6402	P15056	600	p.V600R
		14946	343	0	26.6402	P29317	763	p.V763M
		14946	343	0	26.6402	Q01973	639	p.E639K
		14946	343	0	26.6402	P08631	405	p.P405S
		14946	343	0	26.6402	O15146	749	p.D749E
		14946	343	0	26.6402	P04629	674	p.V674M
		14946	343	0	26.6402	P22607	641	p.D641G
		14946	343	0	26.6402	P11362	647	p.D647N
		14946	343	0	26.6402	P35916	1061	p.D1061N
		14946	343	0	26.6402	P35968	1052	p.D1052N
		14946	343	0	26.6402	P36888	835	p.D835H
		14946	343	0	26.6402	P36888	835	p.D835V
		14946	343	0	26.6402	P36888	835	p.D835Y
		14946	343	0	26.6402	P36888	835	p.D835E
		14946	343	0	26.6402	P36888	835	p.D835G
		14946	343	0	26.6402	P16234	842	p.D842H
		14946	343	0	26.6402	P10721	816	p.D816V
		14946	343	0	26.6402	P10721	816	p.D816Y
		14946	343	0	26.6402	P10721	816	p.D816G
		14946	343	0	26.6402	Q5TCX8	295	p.E295K
		14946	343	0	26.6402	P43403	485	p.A485S
		14946	343	0	26.6402	P14616	1139	p.D1139Y
		14946	343	0	26.6402	P42684	433	p.W433C
		14946	343	0	26.6402	P42684	433	p.P433L
		14946	343	0	26.6402	P00533	861	p.L861Q
		14946	343	0	26.6402	Q15303	867	p.L867P
PF15623	9	98	242	5.22394e-06	26.6327	Q5JQC4	232	p.E232D
PF15623		98	242	5.22394e-06	26.6327	Q5JQC4	232	p.E232K
PF15623		98	242	5.22394e-06	26.6327	P0C2W7	243	p.E243K
PF09334	6	90	127	0.00855048	26.4	P56192	390	p.E390K
PF09334		90		0.00855048	26.4	P56192	390	p.E390V
PF09334		90		0.00855048	26.4	B4DF61	156	p.E156K
PF09334		90		0.00855048	26.4	B4DF61	156	p.E156V
PF04589	13	85	163	2.75747e-10	26.3059	P22670	370	p.T370A
PF15344	7	65	199	0.000697806	26.2769	Q9NTX9	283	p.R283W
PF15344		65		0.000697806	26.2769	Q9NTX9	283	p.R283G
PF12126	7	111	291	0.000871515	25.9189	P29590	452	p.V452M
PF12126		111	291	0.000871515	25.9189	P29590	452	p.V452A
PF12126	7	111	326	0.000871515	25.9189	P29590	487	p.K487N
PF05063	8	58	121	6.42084e-05	25.7931	Q9HCE5	298	p.R298H
PF05063		58	121	6.42084e-05	25.7931	Q9HCE5	298	p.R298P
PF09738	8	120	75	8.35067e-05	25.7333	Q32MZ4	66	p.S66L
PF08767	6	76	40	0.0097923	25.6579	O14980	749	p.R749Q
PF03662	12	112	97	5.47558e-09	25.6071	Q8WWQ2	267	p.R267Q
PF03662		112	97	5.47558e-09	25.6071	Q8WWQ2	267	p.R267W
PF04184	6	132	102	0.0107624	25.5909	Q9NRC1	117	p.N117K
PF04184		132	102	0.0107624	25.5909	Q8TDW4	136	p.P136L
PF03800	8	47	18	6.51922e-05	25.3617	Q9BZD4	19	p.R19C
PF03800		47	18	6.51922e-05	25.3617	Q9BZD4	19	p.R19H
PF04051	14	90	24	3.96771e-11	25.3556	Q8IUR0	52	p.S52A
PF06105	6	58	29	0.00990856	25.3448	Q96BI3	31	p.R31C
PF03097	18	325	262	6.99775e-15	25.3108	Q8IUC4	353	p.A353V
PF03097		325	262	6.99775e-15	25.3108	Q8IUC4	353	p.A353T
PF02166	12	213	51	8.49055e-09	25.2394	D3YPQ2	57	p.L57Q
PF03467	6	41	4	0.00927348	25.1707	Q9BZI7	47	p.K47R
PF03467		41	4	0.00927348	25.1707	Q9H1J1	64	p.R64K
PF15549	8	58	110	7.91673e-05	25.1034	Q6W0C5	108	p.R108C
PF02492	6	57	226	0.0105494	25.0526	Q4V340	220	p.L220I
PF02492		57	226	0.0105494	25.0526	Q4V339	220	p.L220I
PF15259	6	35	0	0.00899218	25.0286	Q6PGN9	7	p.D7V
PF04922	6	96	388	0.0118327	25	Q5I7T1	416	p.R416C
PF04922		96	388	0.0118327	25	Q5BKT4	416	p.R416C
PF00483	6	58	117	0.0111638	24.8276	Q9Y5P6	114	p.D114N
PF00483		58	117	0.0111638	24.8276	Q96IJ6	120	p.D120N
PF15094	7	61	11	0.00104601	24.6721	Q8N9H9	13	p.E13K
PF15094		61	11	0.00104601	24.6721	G8JLG8	162	p.E162K
PF00931	6	70	2	0.0125397	24.5143	O14727	131	p.K131M
PF00931		70	2	0.0125397	24.5143	O14727	131	p.K131R
PF00733	9	118	271	1.21567e-05	24.3305	Q9NWL6	556	p.N556H
PF00733			271	1.21567e-05	24.3305	P08243	424	p.R424Q
PF03311	7	65	91	0.00136122	23.8	Q9P003	92	p.N92K
PF03311		65		0.00136122	23.8	Q9P003	92	p.N92S
PF03311		65		0.00136122	23.8	Q9P003	92	p.N92D
PF06777	13	94	46	1.06678e-09	23.7872	P18074	288	p.D288N
PF06777	13	94	70	1.06678e-09	23.7872	P18074	312	p.D312N
PF10239	7	99	70	0.00156397	23.6869	Q52LJ0	78	p.E78Q
PF10239		99		0.00156397	23.6869	Q52LJ0	78	p.E78G
PF10239		99		0.00156397	23.6869	Q52LJ0	78	p.E78K
PF10239	7	99	74	0.00156397	23.6869	Q8NCA5	77	p.L77H
PF10239		99	74	0.00156397	23.6869	Q8NCA5	77	p.L77I
PF10239		99	74	0.00156397	23.6869	Q52LJ0	82	p.L82F
PF02515	8	65	92	0.000132914	23.6308	Q9HAC7	205	p.R205L
PF02515		65	92	0.000132914	23.6308	Q9HAC7	205	p.R205C
PF02515		65	92	0.000132914	23.6308	Q9HAC7	205	p.R205H
PF15337	6	25	5	0.0107749	23.52	Q86WP2	379	p.S379P
PF15337		25	5	0.0107749	23.52	Q86WP2	379	p.S379L
PF14646	6	108	130	0.0171843	23.5	Q8TBZ2	327	p.R327W
PF14646		108	130	0.0171843	23.5	Q8TBZ2	327	p.R327Q
PF14646		108	130	0.0171843	23.5	Q8TBZ2	327	p.T327A
PF00145	14	283	73	2.18243e-10	23.4982	Q9Y6K1	693	p.R693C
		283	73	2.18243e-10	23.4982	Q9Y6K1	693	p.R693H
		283	73	2.18243e-10	23.4982	Q9Y6K1	693	p.R693P
		283	73	2.18243e-10	23.4982	O14717	63	p.E63K
PF15358	6	145	487	0.0179263	23.4621	C9K0I0	313	p.E313K
PF15358		145	487	0.0179263	23.4621	Q9UJT2	513	p.E513K
PF15223	6	111	279	0.0176499	23.4054	E9PAX1	753	p.Q753E
PF15223		111	393	0.0176499	23.4054	E9PAX1	867	p.A867V
PF05994	9	406	349	2.09699e-05	23.3867	Q96F07	543	p.D543V
PF04641	6	83	206	0.0171447	23.3494	B4DXL5	203	p.N203S
PF04641		83	206	0.0171447	23.3494	Q9BY42	173	p.N173S
PF12114	10	110	52	1.85215e-06	23.0909	P56645	1007	p.A1007T
PF12114		110		1.85215e-06	23.0909	O15534	1035	p.A1035T
PF12114		110		1.85215e-06	23.0909	O15055	1049	p.A1049T
PF08214	23	313	104	4.07675e-19	23.0735	Q92793	1446	p.R1446C
PF08214		313		4.07675e-19	23.0735	Q92793	1446	p.R1446G
PF08214		313		4.07675e-19	23.0735	Q92793	1446	p.R1446H
PF08214		313		4.07675e-19	23.0735	Q92793	1446	p.R1446L
PF08214		313		4.07675e-19	23.0735	Q92793	1446	p.R1446S
PF00881	7	57	17	0.00165613	22.9649	Q6PHW0	114	p.E114K
PF00881		57		0.00165613	22.9649	Q6PHW0	114	p.E114Q
PF00881		57		0.00165613	22.9649	F6VN83	114	p.E114K
PF07139	7	97	94	0.00192691	22.9485	Q9NUQ6	145	p.R145C
PF07139		97		0.00192691	22.9485	Q9NUQ6	145	p.R145H
PF01222	9	179	183	2.24164e-05	22.9274	Q9UBM7	215	p.F215L
		179	183	2.24164e-05	22.9274	O76062	169	p.P169L
PF04666	10	145	135	2.273e-06	22.8276	Q9UBM8	149	p.R149H
PF04666		145	135	2.273e-06	22.8276	Q9UBM8	149	p.R149C
PF00876	8	114	223	0.000229687	22.5263	Q96RD6	260	p.A260T
PF00876		114	223	0.000229687	22.5263	Q96RD7	247	p.S247N
PF09340	6	22	59	0.0132084	22.3636	B1AK63	53	p.N53S
PF09340		22	59	0.0132084	22.3636	Q9HAF1	75	p.N75S
PF06418	9	115	180	2.55772e-05	22.3043	P17812	181	p.S181I
PF06418		115	180	2.55772e-05	22.3043	B7Z9C4	188	p.S188I
PF12126	6	111	202	0.0238214	22.2162	P29590	363	p.E363D
PF12126		111	202	0.0238214	22.2162	P29590	363	p.E363K
PF04065	6	74	69	0.0233214	22.0541	O75175	70	p.E70K
PF07147	6	121	218	0.0256802	21.9669	Q9NP92	219	p.R219C
PF07147		121		0.0256802	21.9669	Q9NP92	219	p.R219H
PF07147		121		0.0256802	21.9669	Q9BZE1	238	p.T238I
PF07147		121		0.0256802	21.9669	Q9BZE1	238	p.T238A
PF00180	33	609	96	5.70044e-28	21.8916	P48735	140	p.R140Q
PF00180		609		5.70044e-28	21.8916	P48735	140	p.R140L
PF00180		609		5.70044e-28	21.8916	P48735	140	p.R140W
PF00180		609		5.70044e-28	21.8916	O75874	100	p.R100L
PF00180		609		5.70044e-28	21.8916	P51553	136	p.R136C
PF05510	7	127	112	0.00278186	21.8819	C9JR67	137	p.R137H
PF05510		127		0.00278186	21.8819	C9JR67	137	p.R137C
PF05510		127		0.00278186	21.8819	O43556	137	p.R137H
PF05510		127		0.00278186	21.8819	O43556	137	p.R137C
PF05510		127		0.00278186	21.8819	Q16586	111	p.D111N
PF10373	8	140	244	0.000305112	21.8286	Q92540	345	p.C345R
PF15020	7	262	237	0.00324009	21.6412	Q5SY80	415	p.V415I
PF15020		262	237	0.00324009	21.6412	Q86XM0	207	p.L207V
PF03223	6	116	245	0.0291734	21.4655	Q8NEY4	248	p.R248H
PF03223		116	245	0.0291734	21.4655	Q8NEY4	248	p.R248C
PF05712	7	126	134	0.00318062	21.4444	Q9UBU8	252	p.A252V
PF05712		126		0.00318062	21.4444	Q15014	178	p.A178V
PF05712		126		0.00318062	21.4444	Q8N5Y2	253	p.L253F
PF05712		126		0.00318062	21.4444	Q8N5Y2	253	p.L253I
PF05712		126		0.00318062	21.4444	Q8N5Y2	253	p.L253R
PF15079	9	88	170	3.65767e-05	21.1705	Q5T0J7	171	p.L171R
PF15079		88	170	3.65767e-05	21.1705	Q5T0J7	171	p.L171P
PF05018	6	59	101	0.0282254	21.1525	Q9Y6A4	100	p.R100C
PF05018			101	0.0282254	21.1525	Q9Y6A4	100	p.R100H
PF05018			101	0.0282254	21.1525	Q96KV7	97	p.V97D
PF15094	6	61	135	0.0284895	21.1475	Q8N9H9	119	p.I119T
PF15094		61	135	0.0284895	21.1475	G8JLG8	286	p.I286T
PF01591	18	192	124	1.192e-13	21.0938	Q6ZNA2	127	p.K127R
PF01591		192		1.192e-13	21.0938	Q6ZNA2	127	p.K127T
PF01591		192		1.192e-13	21.0938	Q5VX20	147	p.K147R
PF01591		192		1.192e-13	21.0938	Q5VX20	147	p.K147T
PF01591		192		1.192e-13	21.0938	Q16875	147	p.K147R
PF01591		192		1.192e-13	21.0938	Q16875	147	p.K147T
PF01425	6	151	208	0.0341863	20.9801	Q6GMR7	257	p.P257S
PF01425		151	208	0.0341863	20.9801	Q6GMR7	257	p.P257F
PF15070	9	342	730	5.27061e-05	20.9737	A6NC78	474	p.K474E
PF15070		342		5.27061e-05	20.9737	A6NDN3	346	p.L346H
PF15070		342		5.27061e-05	20.9737	A8MQT2	568	p.V568I
PF15070		342		5.27061e-05	20.9737	C9J1B5	598	p.V598I
PF12114	9	110	42	4.63954e-05	20.7818	P56645	997	p.M997R
PF04825	11	67	103	4.23877e-07	20.6866	Q9H4I0	90	p.C90R
PF04825			103	4.23877e-07	20.6866	O60216	90	p.R90W
PF04825			103	4.23877e-07	20.6866	O60216	90	p.R90L
PF05781	6	184	102	0.0391875	20.5435	Q9Y6F6	394	p.R394C
PF05781		184	102	0.0391875	20.5435	H0YI08	330	p.R330C
PF05781	6	184	410	0.0391875	20.5435	Q9Y6F6	666	p.R666H
PF05781		184	410	0.0391875	20.5435	Q9Y6F6	666	p.R666C
PF05781		184	410	0.0391875	20.5435	H0YI08	602	p.R602H
PF05781		184	410	0.0391875	20.5435	H0YI08	602	p.R602C
PF05781	6	184	601	0.0391875	20.5435	Q9Y6F6	857	p.G857E
PF05781		184	601	0.0391875	20.5435	H0YI08	793	p.G793E
PF06309	7	44	66	0.00316545	20.5227	Q5JU69	98	p.G98D
PF06309		44	66	0.00316545	20.5227	O14656	107	p.G107D
PF06309		44	66	0.00316545	20.5227	O14657	114	p.G114D
PF10595	7	129	73	0.00445189	20.4031	Q3B820	306	p.R306W
PF01056	6	169	298	0.0407653	20.3787	P01106	73	p.T73P
PF01056		169	298	0.0407653	20.3787	P01106	73	p.T73I
PF01056		169	298	0.0407653	20.3787	P01106	73	p.T73A
PF01056	6	169	381	0.0407653	20.3787	P04198	333	p.A333S
PF01056		169	381	0.0407653	20.3787	P01106	153	p.F153S
PF01056		169	381	0.0407653	20.3787	P01106	153	p.F153C
PF03104	31	624	222	4.25575e-25	20.3189	Q07864	286	p.P286R
PF03104		624	222	4.25575e-25	20.3189	Q07864	286	p.P286H
PF03104		624	222	4.25575e-25	20.3189	Q07864	286	p.P286S
PF10873	6	46	58	0.0354387	20.087	Q96J86	59	p.S59L
PF10873		46	58	0.0354387	20.087	B7Z8X4	167	p.S167L
PF01735	8	198	111	0.000609159	20.0808	Q86XP0	434	p.S434T
PF01102	6	44	112	0.0353487	20.0455	P02724	113	p.G113S
PF01102		44	112	0.0353487	20.0455	P02724	113	p.G113C
PF01102		44	112	0.0353487	20.0455	P02724	113	p.G113D
PF01102	6	44	114	0.0353487	20.0455	P02724	115	p.R115C
PF01102		44	114	0.0353487	20.0455	P06028	86	p.R86H
PF01102		44	114	0.0353487	20.0455	P06028	86	p.R86C
PF05602	6	137	41	0.0449037	19.9708	O96005	90	p.R90H
PF05602		137	41	0.0449037	19.9708	O96005	90	p.R90C
PF00118	26	810	9	3.59217e-20	19.8049	E7EXB4	56	p.G56E
PF00118		810		3.59217e-20	19.8049	C9JL25	98	p.G98E
PF00118		810		3.59217e-20	19.8049	P10809	56	p.G56E
PF00118		810		3.59217e-20	19.8049	Q96SF2	52	p.G52S
PF03166	54	592	45	6.71842e-46	19.7939	Q13485	361	p.R361C
PF03166		592		6.71842e-46	19.7939	Q13485	361	p.R361H
PF03166		592		6.71842e-46	19.7939	Q13485	361	p.R361G
PF03166		592		6.71842e-46	19.7939	Q13485	361	p.R361S
PF03166		592		6.71842e-46	19.7939	Q13485	361	p.R361P
PF03166		592		6.71842e-46	19.7939	P84022	268	p.R268C
PF03166		592		6.71842e-46	19.7939	P84022	268	p.R268H
PF03166		592		6.71842e-46	19.7939	O15198	310	p.A310S
PF14917	8	51	56	0.000466007	19.7647	B4DM14	411	p.V411A
PF14917		51	56	0.000466007	19.7647	Q96LY2	309	p.V309A
PF10475	7	107	261	0.00534969	19.757	Q9P1Q0	328	p.Q328H
PF10475		107		0.00534969	19.757	Q96JG6	305	p.Q305E
PF10475		107		0.00534969	19.757	Q96JG6	305	p.Q305H
PF10475		107		0.00534969	19.757	Q96JG6	305	p.Q305R
PF00881	6	57	4	0.0422801	19.6842	Q6PHW0	101	p.R101W
PF05716	11	406	97	1.40919e-06	19.6429	O75969	255	p.R255I
PF05716		406	97	1.40919e-06	19.6429	O75969	255	p.R255G
PF01135	7	79	196	0.00531908	19.5823	Q9NV79	200	p.R200H
PF01135		79	196	0.00531908	19.5823	Q96MG8	200	p.R200Q
PF15434	8	48	67	0.000499256	19.5	Q5XKR9	70	p.I70T
PF00730	9	98	191	7.822e-05	19.4694	O15527	285	p.T285M
PF04880	6	64	162	0.0471293	19.4062	Q9NXR1	293	p.R293Q
PF04880		64		0.0471293	19.4062	Q9NXR1	293	p.R293W
PF04880		64		0.0471293	19.4062	Q9GZM8	292	p.N292K
PF00330	9	238	120	9.86306e-05	19.3992	Q5VZA6	174	p.S174A
PF00330		238		9.86306e-05	19.3992	Q5VZA6	174	p.S174T
PF00330		238		9.86306e-05	19.3992	P21399	174	p.S174A
PF00330		238		9.86306e-05	19.3992	P21399	174	p.S174T
PF00328	14	345	12	2.05743e-07	19.3043	Q8TE99	96	p.R96C
PF00328		345	12	2.05743e-07	19.3043	P15309	43	p.R43W
PF00328		345	12	2.05743e-07	19.3043	P11117	41	p.R41H
PF00328		345	12	2.05743e-07	19.3043	P11117	41	p.R41C
PF00810	8	60	120	0.000665303	19.0667	P24390	148	p.T148P
PF06484	13	397	384	3.5e-08	18.8615	G3V106	229	p.R229H
PF06484		397		3.5e-08	18.8615	G3V106	229	p.R229C
PF06484		397		3.5e-08	18.8615	Q9NT68	350	p.R350H
PF06484		397		3.5e-08	18.8615	Q9NT68	350	p.R350C
PF06484		397		3.5e-08	18.8615	F5H2D1	183	p.R183H
PF06484		397		3.5e-08	18.8615	F5H2D1	183	p.R183C
PF13836	8	80	60	0.00082863	18.8	Q8ND82	105	p.S105L
PF13836		80	60	0.00082863	18.8	Q8ND82	105	p.S105P
PF00856	50	1894	279	1.68686e-40	18.7434	Q15910	646	p.Y646F
PF00856		1894		1.68686e-40	18.7434	Q15910	646	p.Y646S
PF00856		1894		1.68686e-40	18.7434	Q15910	646	p.Y646H
PF00856		1894		1.68686e-40	18.7434	Q15910	646	p.Y646N
PF00856		1894		1.68686e-40	18.7434	Q15910	646	p.R646H
PF00856		1894		1.68686e-40	18.7434	Q8NEZ4	4805	p.A4805V
PF00856		1894		1.68686e-40	18.7434	Q8NB12	127	p.V127A
PF10177	9	96	149	0.000122036	18.4688	A6NKL6	154	p.R154H
PF10177		96		0.000122036	18.4688	Q86VY9	114	p.R114H
PF10177		96		0.000122036	18.4688	Q86VY9	114	p.R114C
PF04201	9	99	47	0.000129523	18.3636	Q96J77	47	p.R47G
PF04201		99	47	0.000129523	18.3636	Q96J77	47	p.R47C
PF04201		99	47	0.000129523	18.3636	O43399	64	p.R64S
PF12881	17	309	146	1.51003e-11	18.2104	Q5VT03	197	p.C197S
PF12881		309	146	1.51003e-11	18.2104	Q8IVF1	269	p.C269S
PF05994	7	406	194	0.0105622	18.1897	Q7L576	389	p.G389S
PF05994		406	194	0.0105622	18.1897	Q96F07	388	p.E388K
PF05994	7	406	306	0.0105622	18.1897	Q96F07	500	p.R500Q
PF05994		406	306	0.0105622	18.1897	Q96F07	500	p.R500W
PF05994	7	406	650	0.0105622	18.1897	Q7L576	820	p.G820S
PF05994		406	650	0.0105622	18.1897	Q96F07	844	p.S844G
PF05994		406	650	0.0105622	18.1897	Q96F07	844	p.E844K
PF06229	83	867	83	2.40397e-69	18.1892	E9PRR7	87	p.L87S
PF06229		867	83	2.40397e-69	18.1892	Q14331	150	p.L150S
PF06229		867	83	2.40397e-69	18.1892	Q9BZ01	82	p.L82S
PF00870	937	10997	171	0	18.1487	E9PFT5	155	p.R155W
PF00870		10997		0	18.1487	E9PFT5	155	p.R155Q
PF00870		10997		0	18.1487	E9PFT5	155	p.R155L
PF00870		10997		0	18.1487	E9PFT5	155	p.R155G
PF00870		10997		0	18.1487	E9PFT5	155	p.R155P
PF00870		10997		0	18.1487	P04637	248	p.R248W
PF00870		10997		0	18.1487	P04637	248	p.R248Q
PF00870		10997		0	18.1487	P04637	248	p.R248L
PF00870		10997		0	18.1487	P04637	248	p.R248G
PF00870		10997		0	18.1487	P04637	248	p.R248P
PF00870		10997		0	18.1487	E7EQX7	248	p.R248W
PF00870		10997		0	18.1487	E7EQX7	248	p.R248Q
PF00870		10997		0	18.1487	E7EQX7	248	p.R248L
PF00870		10997		0	18.1487	E7EQX7	248	p.R248G
PF00870		10997		0	18.1487	E7EQX7	248	p.R248P
PF10257	7	166	33	0.0102443	18.0904	Q5W0V3	106	p.Q106E
PF10257		166	33	0.0102443	18.0904	Q5W0V3	106	p.Q106R
PF10257		166	33	0.0102443	18.0904	Q5W0V3	106	p.Q106K
PF00580	9	158	154	0.000174289	18	O15050	1285	p.E1285K
PF00580		158		0.000174289	18	B7WP88	735	p.E735K
PF05716	10	406	571	2.83403e-05	17.8571	O75969	700	p.S700F
PF05716		406	571	2.83403e-05	17.8571	O75969	700	p.S700P
PF01222	7	179	347	0.0113605	17.8324	Q9UBM7	367	p.R367C
PF01222		179	347	0.0113605	17.8324	Q9UBM7	367	p.R367H
PF01222		179	347	0.0113605	17.8324	Q14739	517	p.D517E
PF04961	9	96	100	0.000181985	17.625	O95954	438	p.A438V
PF04961		96	100	0.000181985	17.625	O95954	438	p.A438T
PF12240	7	88	71	0.0115244	17.5	Q8IY63	671	p.R671Q
PF12240		88		0.0115244	17.5	Q8IY63	671	p.R671W
PF12240		88		0.0115244	17.5	A6NP16	433	p.R433W
PF12240		88		0.0115244	17.5	Q4VCS5	665	p.E665G
PF12240		88		0.0115244	17.5	Q4VCS5	665	p.R665W
PF13532	9	158	66	0.000222938	17.4873	Q96Q83	126	p.T126A
PF13532		158	66	0.000222938	17.4873	Q96BT7	169	p.K169N
PF00503	41	1015	263	1.92008e-31	17.3291	Q5JWF2	870	p.Q870L
PF00503		1015		1.92008e-31	17.3291	Q5JWF2	870	p.Q870H
PF00503		1015		1.92008e-31	17.3291	Q5JWF2	870	p.Q870R
PF00503		1015		1.92008e-31	17.3291	P63092	227	p.Q227L
PF00503		1015		1.92008e-31	17.3291	P63092	227	p.Q227H
PF00503		1015		1.92008e-31	17.3291	P63092	227	p.Q227R
PF00503		1015		1.92008e-31	17.3291	P50148	209	p.Q209L
PF00503		1015		1.92008e-31	17.3291	P50148	209	p.Q209P
PF00503		1015		1.92008e-31	17.3291	P29992	209	p.Q209L
PF00503		1015		1.92008e-31	17.3291	P29992	209	p.Q209K
PF00503		1015		1.92008e-31	17.3291	P29992	209	p.Q209H
PF01019	11	353	389	5.11681e-06	17.3258	P19440	428	p.S428N
PF04505	26	152	43	2.53026e-19	17.1053	Q01629	69	p.T69P
PF04505			43	2.53026e-19	17.1053	Q01628	70	p.P70T
PF04505			43	2.53026e-19	17.1053	A6NNB3	49	p.L49V
PF00854	7	201	406	0.0157938	16.995	Q8N697	437	p.Q437H
PF00854		201	406	0.0157938	16.995	Q8IY34	444	p.Q444R
PF00854		201	406	0.0157938	16.995	P46059	394	p.E394K
PF03097	12	325	266	9.38472e-07	16.8738	Q8IUC4	357	p.H357L
PF02765	7	55	25	0.0138958	16.6727	Q9NUX5	36	p.Y36N
PF02765		55	25	0.0138958	16.6727	Q9NUX5	36	p.Y36H
PF02878	27	268	89	2.03878e-19	16.5224	O95394	156	p.L156F
PF02878		268	89	2.03878e-19	16.5224	Q15124	98	p.I98V
PF15079	7	88	194	0.0172463	16.4659	Q5T0J7	195	p.R195W
PF14904	26	158	6	7.14182e-19	16.4557	Q9NVL1	7	p.A7S
PF00939	17	645	294	9.54329e-11	16.4465	Q13183	252	p.S252L
PF00939		645	294	9.54329e-11	16.4465	Q9BZW2	271	p.T271I
PF07934	8	57	72	0.0020237	16.4211	O15527	97	p.R97C
PF15315	7	81	109	0.017852	16.3333	A6NGY1	163	p.R163Q
PF15315		81		0.017852	16.3333	Q96QU4	162	p.R162Q
PF15315		81		0.017852	16.3333	Q64ET8	162	p.R162W
PF15070	7	342	731	0.0214896	16.3129	A6NI86	209	p.H209R
PF15070		342		0.0214896	16.3129	A8MQT2	569	p.L569V
PF15070		342		0.0214896	16.3129	C9J1B5	599	p.L599V
PF00244	11	170	113	8.59806e-06	16.2412	B3KT37	41	p.T41N
PF00244		170	113	8.59806e-06	16.2412	P31947	112	p.G112W
PF00870	838	10997	88	0	16.2312	E9PFT5	82	p.R82H
PF00870		10997		0	16.2312	E9PFT5	82	p.R82G
PF00870		10997		0	16.2312	E9PFT5	82	p.R82L
PF00870		10997		0	16.2312	E9PFT5	82	p.R82C
PF00870		10997		0	16.2312	P04637	175	p.R175H
PF00870		10997		0	16.2312	P04637	175	p.R175G
PF00870		10997		0	16.2312	P04637	175	p.R175L
PF00870		10997		0	16.2312	P04637	175	p.R175C
PF00870		10997		0	16.2312	E7EQX7	175	p.R175H
PF00870		10997		0	16.2312	E7EQX7	175	p.R175G
PF00870		10997		0	16.2312	E7EQX7	175	p.R175L
PF00870		10997		0	16.2312	E7EQX7	175	p.R175C
PF00870		10997		0	16.2312	O15350	193	p.P193L
PF06229	73	867	41	1.31172e-56	15.9977	E9PRR7	45	p.I45T
PF06229		867	41	1.31172e-56	15.9977	Q9BZ01	41	p.A41T
PF01603	8	212	79	0.00349045	15.9623	Q15173	139	p.R139Q
PF01603		212		0.00349045	15.9623	Q15173	139	p.R139W
PF01603		212		0.00349045	15.9623	Q14738	181	p.R181Q
PF01603		212		0.00349045	15.9623	Q15172	133	p.R133C
PF01603		212		0.00349045	15.9623	Q15172	133	p.R133H
PF01603		212		0.00349045	15.9623	Q13362	105	p.R105Q
PF01603		212		0.00349045	15.9623	Q13362	105	p.C105S
PF10274	7	76	115	0.0206932	15.9342	Q8N7B6	188	p.V188I
PF02485	15	267	11	6.34774e-09	15.7865	Q8NFS9	107	p.F107S
PF01233	7	71	6	0.0217217	15.7746	P30419	141	p.D141H
PF01233		71		0.0217217	15.7746	Q5VUC7	174	p.D174H
PF01233		71		0.0217217	15.7746	O60551	143	p.D143H
PF00071	264	5480	27	1.04564e-208	15.7533	Q9NYR9	14	p.S14F
PF00071		5480		1.04564e-208	15.7533	Q8IXI1	14	p.Q14L
PF00071		5480		1.04564e-208	15.7533	Q99578	30	p.G30R
PF00071		5480		1.04564e-208	15.7533	P11234	24	p.G24C
PF00071		5480		1.04564e-208	15.7533	P62070	24	p.G24D
PF00071		5480		1.04564e-208	15.7533	P01111	13	p.G13R
PF00071		5480		1.04564e-208	15.7533	P01111	13	p.G13V
PF00071		5480		1.04564e-208	15.7533	P01111	13	p.G13D
PF00071		5480		1.04564e-208	15.7533	P01116	13	p.G13D
PF00071		5480		1.04564e-208	15.7533	P01116	13	p.G13C
PF00071		5480		1.04564e-208	15.7533	P01116	13	p.G13R
PF00071		5480		1.04564e-208	15.7533	P01116	13	p.G13A
PF00071		5480		1.04564e-208	15.7533	P01116	13	p.G13V
PF00071		5480		1.04564e-208	15.7533	P01116	13	p.G13S
PF00071		5480		1.04564e-208	15.7533	P01112	13	p.G13R
PF00071		5480		1.04564e-208	15.7533	P01112	13	p.G13D
PF00071		5480		1.04564e-208	15.7533	P01112	13	p.G13V
PF00071		5480		1.04564e-208	15.7533	P01112	13	p.G13C
PF00071		5480		1.04564e-208	15.7533	P01112	13	p.G13S
PF00071		5480		1.04564e-208	15.7533	P55040	85	p.G85E
PF00071		5480		1.04564e-208	15.7533	P51148	31	p.A31V
PF00071		5480		1.04564e-208	15.7533	Q9Y3L5	13	p.G13R
PF00071		5480		1.04564e-208	15.7533	P61224	13	p.G13D
PF00071		5480		1.04564e-208	15.7533	Q9H4E5	31	p.A31D
PF00071		5480		1.04564e-208	15.7533	Q9BYZ6	24	p.A24V
PF00071		5480		1.04564e-208	15.7533	Q8IZ41	551	p.A551T
PF00071		5480		1.04564e-208	15.7533	Q9H628	13	p.S13F
PF01019	10	353	62	9.10732e-05	15.7507	P19440	117	p.T117S
PF03719	7	34	6	0.0168238	15.6471	P82675	300	p.R300K
PF03719		34		0.0168238	15.6471	P82675	300	p.R300S
PF03719		34		0.0168238	15.6471	P82675	300	p.R300M
PF03719		34		0.0168238	15.6471	P82675	300	p.R300G
PF00255	14	103	61	2.9275e-08	15.6311	P59796	100	p.P100S
PF00255		103		2.9275e-08	15.6311	O75715	100	p.P100S
PF00255		103		2.9275e-08	15.6311	P07203	77	p.P77R
PF12474	11	100	61	1.04473e-05	15.62	Q9H2G2	912	p.E912G
PF12474		100	61	1.04473e-05		Q9H2G2	912	p.E912Q
PF04419	22	55	2	3.58687e-16	15.6	Q9Y5V0	3	p.R3P
PF04419		55	2	3.58687e-16	15.6	Q9Y5V0	3	p.R3C
PF01145	9	197	163	0.000666678	15.4416	O75477	93	p.V93G
PF01145		197		0.000666678	15.4416	Q9UJZ1	108	p.R108G
PF01145		197		0.000666678	15.4416	Q9UJZ1	108	p.R108H
PF01145		197		0.000666678	15.4416	Q9NP85	196	p.R196Q
PF01145		197		0.000666678	15.4416	Q9UBI4	148	p.R148H
PF01145		197		0.000666678	15.4416	Q9UBI4	148	p.R148C
PF01145		197		0.000666678	15.4416	Q8TAV4	122	p.R122I
PF01145		197		0.000666678	15.4416	Q8TAV4	122	p.R122K
PF01088	8	114	163	0.00405231	15.4386	P09936	153	p.R153Q
PF01088		114		0.00405231	15.4386	P09936	153	p.R153W
PF01088		114		0.00405231	15.4386	Q5LJA9	168	p.S168L
PF01088		114		0.00405231	15.4386	Q9Y5K5	156	p.S156L
PF01088		114		0.00405231	15.4386	Q5LJB0	147	p.S147L
PF01088	8	114	171	0.00405231	15.4386	P09936	161	p.H161Y
PF01088		114		0.00405231	15.4386	Q9Y5K5	164	p.H164Q
PF01088		114		0.00405231	15.4386	Q92560	169	p.H169Y
PF01088		114		0.00405231	15.4386	Q92560	169	p.H169Q
PF00730	7	98	93	0.0306148	15.1429	Q9UIF7	199	p.P199T
PF00730		98	93	0.0306148	15.1429	O15527	226	p.Q226H
PF06229	69	867	84	1.08632e-51	15.1211	E9PRR7	88	p.A88T
PF06229		867		1.08632e-51	15.1211	E9PRR7	88	p.A88D
PF06229		867		1.08632e-51	15.1211	Q9BZ01	83	p.A83T
PF06229		867		1.08632e-51	15.1211	Q9BZ01	83	p.A83D
PF00723	7	434	57	0.0363862	15.0806	Q93100	103	p.R103Q
PF00723		434	57	0.0363862	15.0806	P46019	63	p.K63E
PF01504	14	312	19	9.91336e-08	14.8526	Q5JUT3	85	p.R85C
PF01504		312		9.91336e-08	14.8526	P48426	133	p.R133H
PF01504		312		9.91336e-08	14.8526	P48426	133	p.R133C
PF00870	766	10997	196	0	14.8366	P04637	273	p.R273H
PF00870		10997		0	14.8366	P04637	273	p.R273C
PF00870		10997		0	14.8366	P04637	273	p.R273S
PF00870		10997		0	14.8366	P04637	273	p.R273L
PF00870		10997		0	14.8366	P04637	273	p.R273P
PF00870		10997		0	14.8366	P04637	273	p.R273G
PF00870		10997		0	14.8366	Q9H3D4	343	p.R343Q
PF01234	7	126	216	0.037485	14.7778	O95050	212	p.S212F
PF02574	7	161	54	0.0393666	14.7391	Q9H2M3	57	p.R57C
PF02574		161	54	0.0393666	14.7391	Q93088	57	p.R57C
PF02574		161	54	0.0393666	14.7391	Q93088	57	p.R57H
PF05622	9	458	188	0.00113147	14.6594	Q3V6T2	189	p.L189P
PF06484	10	397	235	0.000198806	14.5088	G3V106	123	p.S123N
PF06484		397		0.000198806	14.5088	Q9NT68	244	p.S244N
PF06484		397		0.000198806	14.5088	F5H2D1	77	p.S77N
PF06484		397		0.000198806	14.5088	Q6N022	28	p.D28G
PF00328	9	345	197	0.00122828	14.4783	Q9NPH0	162	p.R162H
PF00328		345	197	0.00122828	14.4783	Q9NPH0	162	p.R162C
PF00328		345	197	0.00122828	14.4783	P15309	105	p.R105Q
PF10291	9	168	260	0.00119722	14.3571	Q9BQI5	820	p.A820V
PF10291		168		0.00119722	14.3571	Q6ZV33	325	p.A325V
PF10291		168		0.00119722	14.3571	Q0JRZ9	802	p.A802S
PF10291		168		0.00119722	14.3571	Q0JRZ9	802	p.A802V
PF00082	16	757	437	5.09989e-09	14.3514	P29120	243	p.G243D
PF00082		757		5.09989e-09	14.3514	Q6UW60	234	p.G234D
PF00082		757		5.09989e-09	14.3514	Q92824	247	p.G247R
PF00082		757		5.09989e-09	14.3514	Q92824	247	p.G247E
PF00082		757		5.09989e-09	14.3514	B1AMG5	247	p.G247R
PF00082		757		5.09989e-09	14.3514	B1AMG5	247	p.G247E
PF00082		757		5.09989e-09	14.3514	H7BXT3	281	p.D281N
PF00082		757		5.09989e-09	14.3514	P29122	281	p.D281N
PF04201	7	99	56	0.045003	14.2828	P55327	103	p.H103Q
PF04201		99	56	0.045003	14.2828	Q96J77	56	p.R56L
PF04201		99	56	0.045003	14.2828	Q96J77	56	p.R56C
PF01189	8	213	87	0.00839748	14.1972	Q8NE18	327	p.Q327P
PF01189		213		0.00839748	14.1972	Q8NE18	327	p.Q327R
PF01189		213		0.00839748	14.1972	Q63ZY6	41	p.R41H
PF01189		213		0.00839748	14.1972	Q08J23	175	p.R175W
PF01189		213		0.00839748	14.1972	P46087	383	p.R383W
PF01019	9	353	488	0.00146935	14.1756	Q9UJ14	589	p.D589N
PF01019		353		0.00146935	14.1756	P36269	515	p.A515E
PF01019		353		0.00146935	14.1756	Q9BX51	153	p.W153R
PF01019		353		0.00146935	14.1756	P36268	497	p.R497K
PF00995	9	426	307	0.00160778	14.0493	Q9NRW7	281	p.R281L
PF00995		426	307	0.00160778	14.0493	P61764	297	p.A297T
PF00995		426	307	0.00160778	14.0493	Q15833	297	p.A297T
PF03370	8	88	70	0.00829617	13.9091	B7ZBB8	280	p.P280Q
PF11357	11	106	81	3.57285e-05	13.9057	Q8NFV5	234	p.G234R
PF13347	10	409	379	0.000299685	13.8875	Q9UMX9	342	p.M342L
PF13347		409		0.000299685	13.8875	Q9UMX9	342	p.M342T
PF13347		409		0.000299685	13.8875	Q9UMX9	342	p.M342I
PF13347		409		0.000299685	13.8875	Q6NUT3	352	p.L352M
PF03416	10	209	250	0.0111361	13.6651	Q8WYN0	232	p.G232D
PF03416		209		0.0111361	13.6651	Q96DT6	298	p.G298C
PF08675	8	51	68	0.00772878	13.6471	O95453	505	p.R505L
PF08675		51	68	0.00772878	13.6471	O95453	505	p.R505W
PF08675		51	68	0.00772878	13.6471	O95453	505	p.R505Q
PF00773	9	259	22	0.00211868	13.5174	Q9Y2L1	488	p.D488Y
PF00773		259		0.00211868	13.5174	Q9Y2L1	488	p.D488N
PF00773		259		0.00211868	13.5174	Q9Y2L1	488	p.D488A
PF00773		259		0.00211868	13.5174	Q9Y2L1	488	p.D488G
PF02460	11	899	697	7.97785e-05	13.3737	Q9P2K9	606	p.N606I
PF02460		899		7.97785e-05	13.3737	Q3KNS1	406	p.D406N
PF02460		899		7.97785e-05	13.3737	Q13635	1064	p.T1064M
PF02460		899		7.97785e-05	13.3737	Q13635	1064	p.V1064G
PF02460		899		7.97785e-05	13.3737	Q13635	1064	p.V1064F
PF02460		899		7.97785e-05	13.3737	Q96NR3	735	p.E735V
PF02460		899		7.97785e-05	13.3737	Q6ZW05	696	p.E696G
PF02460		899		7.97785e-05	13.3737	Q6ZW05	696	p.E696K
PF12145	8	288	242	0.0137935	13.3333	Q93074	521	p.R521C
PF12145		288	242	0.0137935	13.3333	Q93074	521	p.R521H
PF01593	11	499	23	8.14092e-05	13.2926	Q6QHF9	183	p.V183F
PF01593		499	23	8.14092e-05	13.2926	Q6QHF9	183	p.V183I
PF01593		499	23	8.14092e-05	13.2926	O60341	308	p.E308K
PF00022	26	1757	422	7.43188e-16	13.2886	Q9H568	111	p.R111Q
PF00022		1757		7.43188e-16	13.2886	O96019	133	p.R133I
PF00022		1757		7.43188e-16	13.2886	Q8TDG2	119	p.R119L
PF00022		1757		7.43188e-16	13.2886	Q8TDG2	119	p.R119P
PF00022		1757		7.43188e-16	13.2886	Q8TC94	159	p.R159H
PF00022		1757		7.43188e-16	13.2886	P42025	121	p.R121W
PF00022		1757		7.43188e-16	13.2886	P68032	118	p.R118Q
PF00022		1757		7.43188e-16	13.2886	Q562R1	117	p.R117W
PF00022		1757		7.43188e-16	13.2886	A5A3E0	816	p.R816H
PF00022		1757		7.43188e-16	13.2886	A5A3E0	816	p.R816S
PF00022		1757		7.43188e-16	13.2886	P68133	118	p.R118H
PF00022		1757		7.43188e-16	13.2886	P0CG38	816	p.R816H
PF00022		1757		7.43188e-16	13.2886	Q6S8J3	816	p.R816H
PF00022		1757		7.43188e-16	13.2886	Q6S8J3	816	p.R816C
PF00909	10	361	66	0.000460631	13.241	Q02161	63	p.G63A
PF00909			66	0.000460631	13.241	B7Z8R8	7	p.G7D
PF00909			66	0.000460631	13.241	B7Z8R8	7	p.G7R
PF00909			66	0.000460631	13.241	Q9H310	76	p.G76D
PF00909			66	0.000460631	13.241	Q9H310	76	p.G76R
PF08214	13	313	93	3.01025e-06	13.0415	Q09472	1399	p.D1399N
PF08214			93	3.01025e-06	13.0415	Q09472	1399	p.D1399Y
PF08214			93	3.01025e-06	13.0415	Q92793	1435	p.D1435N
PF08214			93	3.01025e-06	13.0415	Q92793	1435	p.D1435E
PF08214			93	3.01025e-06	13.0415	Q92793	1435	p.D1435Y
PF05826	8	63	51	0.0125916	12.9524	Q9NZ20	201	p.R201Q
PF00328	8	345	426	0.0181727	12.8696	O43314	787	p.R787C
PF00328		345		0.0181727	12.8696	P15309	271	p.M271T
PF00613	113	2283	23	1.70254e-78	12.869	P42336	542	p.E542Q
PF00613		2283		1.70254e-78	12.869	P42336	542	p.E542K
PF00613		2283		1.70254e-78	12.869	P42336	542	p.E542V
PF00613		2283		1.70254e-78	12.869	P42336	542	p.E542G
PF00613		2283		1.70254e-78	12.869	P42336	542	p.E542A
PF00613		2283		1.70254e-78	12.869	Q4LE51	543	p.I543V
PF12157	11	398	278	0.000114519	12.8241	P21675	843	p.R843W
PF12157		398		0.000114519	12.8241	P21675	843	p.R843Q
PF12157		398		0.000114519	12.8241	Q8IZX4	862	p.R862W
PF10291	8	168	28	0.0179807	12.7619	Q9BQI5	588	p.G588R
PF10291		168		0.0179807	12.7619	Q9BQI5	588	p.G588E
PF10291		168		0.0179807	12.7619	Q9BQI5	588	p.S588F
PF10291		168		0.0179807	12.7619	Q9BQI5	588	p.S588Y
PF10291		168		0.0179807	12.7619	Q6ZV33	93	p.G93R
PF10291		168		0.0179807	12.7619	Q6ZV33	93	p.G93E
PF00613	112	2283	22	2.29518e-77	12.7551	Q4LE51	542	p.E542Q
PF00613		2283		2.29518e-77	12.7551	Q4LE51	542	p.E542K
PF00613		2283		2.29518e-77	12.7551	Q4LE51	542	p.E542V
PF00613		2283		2.29518e-77	12.7551	Q4LE51	542	p.E542G
PF00613		2283		2.29518e-77	12.7551	Q4LE51	542	p.E542A
PF06229	58	867	102	9.58062e-39	12.7105	E9PRR7	106	p.S106N
PF06229		867		9.58062e-39	12.7105	E9PRR7	106	p.S106G
PF06229		867		9.58062e-39	12.7105	Q14331	169	p.S169N
PF06229		867		9.58062e-39	12.7105	Q14331	169	p.S169G
PF06229		867		9.58062e-39	12.7105	Q9BZ01	101	p.S101N
PF06229		867		9.58062e-39	12.7105	Q9BZ01	101	p.S101G
PF06229		867		9.58062e-39	12.7105	Q9BZ01	101	p.S101R
PF01641	8	84	124	0.0164324	12.6667	Q9NZV6	98	p.S98R
PF01641		84		0.0164324	12.6667	Q9NZV6	98	p.S98G
PF01641		84		0.0164324	12.6667	Q8IXL7	161	p.P161A
PF01641		84		0.0164324	12.6667	Q8IXL7	161	p.S161L
PF01019	8	353	67	0.0212736	12.6006	Q9UJ14	221	p.S221F
PF01019		353	67	0.0212736	12.6006	P36268	122	p.S122L
PF01019		353	67	0.0212736	12.6006	P19440	122	p.S122L
PF01130	8	298	31	0.0221611	12.5101	P16671	41	p.Q41L
PF01130		298		0.0221611	12.5101	P16671	41	p.Q41H
PF01130	8	298	82	0.0221611	12.5101	P16671	92	p.T92M
PF01130	8	298	86	0.0221611	12.5101	P16671	96	p.R96C
PF01130	8	298	93	0.0221611	12.5101	P16671	103	p.V103A
PF01130	8	298	239	0.0221611	12.5101	P16671	240	p.E240G
PF01130		298	239	0.0221611	12.5101	Q8WTV0	247	p.H247Y
PF01130		298	239	0.0221611	12.5101	B4DZ71	210	p.H210Y
PF01130	8	298	244	0.0221611	12.5101	P16671	244	p.D244N
PF01130	8	298	403	0.0221611	12.5101	P16671	403	p.K403N
PF04563	12	416	375	2.83066e-05	12.4904	Q9NW08	368	p.L368F
PF03281	11	321	235	0.000147521	12.4735	Q8IYB1	311	p.Q311E
PF03281		321	235	0.000147521	12.4735	Q3MIP1	373	p.L373H
PF03281		321	235	0.000147521	12.4735	Q13394	248	p.K248R
PF08514	8	77	30	0.017991	12.4675	Q8N3U4	184	p.R184W
PF08514		77		0.017991	12.4675	Q8N3U4	184	p.R184Q
PF08514		77		0.017991	12.4675	Q8N3U4	184	p.R184L
PF08514		77		0.017991	12.4675	Q8WVM7	187	p.R187Q
PF04928	9	263	5	0.00428999	12.4221	Q9NRJ5	22	p.V22I
PF14048	9	70	24	0.00324693	12.3429	Q8NHZ7	124	p.G124S
PF14048		70	24	0.00324693	12.3429	A6NE82	124	p.G124S
PF14048		70	24	0.00324693	12.3429	A6NJ08	124	p.G124S
PF14680	10	191	189	0.000825658	12.3037	Q9NVI1	742	p.C742S
PF07995	10	307	1	0.000906717	12.2801	Q96QV1	227	p.R227Q
PF07995		307	1	0.000906717	12.2801	Q96QV1	227	p.R227W
PF07995		307	1	0.000906717	12.2801	Q96JK4	194	p.R194H
PF02460	10	899	399	0.00107795	12.158	Q9P2K9	434	p.Q434H
PF02460		899		0.00107795	12.158	Q96F81	936	p.A936V
PF02460		899		0.00107795	12.158	Q9Y6C5	915	p.R915C
PF02460		899		0.00107795	12.158	Q13635	979	p.N979S
PF02460		899		0.00107795	12.158	Q13635	979	p.G979S
PF02460		899		0.00107795	12.158	Q13635	979	p.G979C
PF10242	10	182	93	0.000962262	12.0879	Q8TAF8	82	p.G82D
PF10242		182		0.000962262	12.0879	A1L384	93	p.S93G
PF10242		182		0.000962262	12.0879	Q86UP9	93	p.S93G
PF10242		182		0.000962262	12.0879	Q9Y693	70	p.R70C
PF10242		182		0.000962262	12.0879	Q9Y693	70	p.R70H
PF10242		182		0.000962262	12.0879	Q86WI0	69	p.R69C
PF10242		182		0.000962262	12.0879	Q86WI0	69	p.R69H
PF06294	8	107	61	0.0255177	12.0374	Q9C093	65	p.R65H
PF06294		107		0.0255177	12.0374	Q9C093	65	p.R65C
PF00917	29	485	170	4.0258e-17	12.0186	O43791	133	p.F133L
PF00917		485		4.0258e-17	12.0186	O43791	133	p.F133V
PF00917		485		4.0258e-17	12.0186	O43791	133	p.F133S
PF00917		485		4.0258e-17	12.0186	O43791	133	p.F133C
PF02190	9	276	321	0.00614613	11.9022	Q17RB8	742	p.R742Q
PF02190		276		0.00614613	11.9022	B3KUN7	473	p.R473Q
PF02190		276		0.00614613	11.9022	A8K2D3	688	p.R688Q
PF02190		276		0.00614613	11.9022	Q496Y0	729	p.R729Q
PF03109	8	81	59	0.0265951	11.8519	Q96D53	256	p.A256V
PF03109		81	59	0.0265951	11.8519	Q96D53	256	p.A256T
PF00103	10	191	144	0.00118308	11.8325	H0YKQ4	58	p.D58E
PF00103		191		0.00118308	11.8325	H0YKQ4	58	p.D58N
PF00103		191		0.00118308	11.8325	Q14406	141	p.D141E
PF00103		191		0.00118308	11.8325	Q14406	141	p.D141N
PF14728	8	258	234	0.033364	11.814	Q3SYG4	674	p.R674Q
PF14728		258	234	0.033364	11.814	Q3SYG4	674	p.R674W
PF01840	8	86	96	0.0277162	11.814	P56278	76	p.R76C
PF01840		86		0.0277162	11.814	P56278	76	p.R76L
PF01840		86		0.0277162	11.814	P56279	83	p.R83Q
PF00956	11	370	319	0.000263119	11.8027	Q99457	420	p.R420H
PF00956		370		0.000263119	11.8027	Q99733	268	p.K268Q
PF00956		370		0.000263119	11.8027	Q99733	268	p.K268R
PF00956		370		0.000263119	11.8027	P55209	276	p.K276Q
PF00956		370		0.000263119	11.8027	P55209	276	p.K276R
PF00956		370		0.000263119	11.8027	P55209	276	p.K276E
PF00956		370		0.000263119	11.8027	Q01105	183	p.S183L
PF03104	18	624	392	3.63398e-09	11.7981	Q07864	411	p.V411L
PF06650	12	300	28	5.63424e-05	11.68	Q96RL7	2234	p.R2234L
PF06650		300	28	5.63424e-05	11.68	Q96RL7	2234	p.R2234Q
PF06741	8	48	10	0.0241092	11.6667	Q8WWM7	274	p.L274V
PF13561	8	189	35	0.0369598	11.5979	Q13268	55	p.R55C
PF13561		189	35	0.0369598	11.5979	Q13268	55	p.R55H
PF13561	8	189	207	0.0369598	11.5979	Q9BY49	202	p.G202V
PF13561		189		0.0369598	11.5979	Q7Z4W1	180	p.T180R
PF13561		189		0.0369598	11.5979	Q9BUT1	178	p.G178V
PF13561		189		0.0369598	11.5979	Q13268	216	p.G216V
PF13561		189		0.0369598	11.5979	Q9BTZ2	213	p.G213E
PF06733	17	332	176	2.22364e-08	11.5211	A8MPP1	370	p.P370S
PF06733		332	176	2.22364e-08	11.5211	Q96FC9	368	p.P368S
PF04621	8	280	200	0.0428482	11.4286	P41161	177	p.A177T
PF04621		280	200	0.0428482	11.4286	P41161	177	p.A177P
PF02535	13	530	36	1.80873e-05	11.3075	Q9BRY0	39	p.R39H
PF02535		530		1.80873e-05	11.3075	Q96H72	98	p.R98C
PF02535		530		1.80873e-05	11.3075	Q96H72	98	p.R98H
PF02535		530		1.80873e-05	11.3075	Q15043	183	p.F183L
PF02535		530		1.80873e-05	11.3075	Q9ULF5	436	p.F436L
PF02535		530		1.80873e-05	11.3075	Q504Y0	397	p.Y397H
PF02535		530		1.80873e-05	11.3075	Q6P5W5	357	p.T357A
PF03097	8	325	308	0.0486531	11.2492	A8MT19	299	p.Q299R
PF03097		325	308	0.0486531	11.2492	Q8IUC4	384	p.Q384R
PF02463	9	1044	607	0.0109224	11.2069	Q8IY18	599	p.R599T
PF02463	9	1044	613	0.0109224	11.2069	Q96SB8	553	p.Y553C
PF00243	8	91	110	0.0452215	11.0769	P01138	224	p.R224Q
PF00243		91		0.0452215	11.0769	P20783	241	p.R241Q
PF00243		91		0.0452215	11.0769	P20783	241	p.R241W
PF01534	16	542	248	2.22835e-07	11.0701	Q9NPG1	401	p.R401L
PF01534		542		2.22835e-07	11.0701	O60353	397	p.R397Q
PF01534		542		2.22835e-07	11.0701	Q9ULV1	417	p.R417W
PF01534		542		2.22835e-07	11.0701	Q9ULW2	424	p.R424Q
PF01534		542		2.22835e-07	11.0701	Q9ULW2	424	p.R424W
PF01534		542		2.22835e-07	11.0701	O00144	428	p.R428H
PF01534		542		2.22835e-07	11.0701	Q14332	442	p.R442H
PF01534		542		2.22835e-07	11.0701	Q14332	442	p.R442L
PF01534		542		2.22835e-07	11.0701	Q14332	442	p.R442C
PF01534		542		2.22835e-07	11.0701	Q9UP38	517	p.R517H
PF01534		542		2.22835e-07	11.0701	Q9H461	511	p.R511C
PF14671	8	104	124	0.0491835	11	Q9UNH5	135	p.G135R
PF14671		104	124	0.0491835	11	C9JSP6	136	p.G136R
PF05110	9	1132	914	0.0140724	10.8684	P51816	868	p.K868T
PF05110		1132	914	0.0140724	10.8684	P51816	868	p.K868M
PF05110		1132	914	0.0140724	10.8684	Q9UHB7	781	p.K781Q
PF05110	9	1132	972	0.0140724	10.8684	P51826	891	p.A891V
PF05110		1132		0.0140724	10.8684	P51816	926	p.R926L
PF05110		1132		0.0140724	10.8684	P51816	926	p.R926C
PF05110		1132		0.0140724	10.8684	P51816	926	p.R926H
PF05110		1132		0.0140724	10.8684	Q9UHB7	839	p.S839F
PF05110	9	1132	1352	0.0140724	10.8684	P51816	1295	p.R1295H
PF05110		1132		0.0140724	10.8684	P51816	1295	p.R1295C
PF05110		1132		0.0140724	10.8684	Q9UHB7	1146	p.R1146C
PF05110	9	1132	1362	0.0140724	10.8684	P51816	1305	p.R1305H
PF05110		1132	1362	0.0140724	10.8684	P51816	1305	p.R1305L
PF05110		1132	1362	0.0140724	10.8684	Q9UHB7	1156	p.R1156C
PF00305	9	452	450	0.0139148	10.8319	B7Z451	584	p.R584W
PF00305		452		0.0139148	10.8319	P16050	562	p.R562W
PF00305		452		0.0139148	10.8319	P18054	562	p.R562W
PF00305		452		0.0139148	10.8319	P18054	562	p.R562Q
PF00305		452		0.0139148	10.8319	O75342	600	p.R600Q
PF01630	10	319	315	0.00299353	10.7837	P38567	346	p.R346Q
PF00001	163	13705	276	1.09801e-101	10.7517	Q6NV75	108	p.R108C
PF00001		13705		1.09801e-101	10.7517	Q6NV75	108	p.R108S
PF00001		13705		1.09801e-101	10.7517	Q16538	115	p.R115H
PF00001		13705		1.09801e-101	10.7517	Q7Z601	256	p.R256H
PF00001		13705		1.09801e-101	10.7517	Q7Z601	256	p.R256C
PF00001		13705		1.09801e-101	10.7517	Q6DWJ6	126	p.R126K
PF00001		13705		1.09801e-101	10.7517	Q9UKP6	148	p.R148C
PF00001		13705		1.09801e-101	10.7517	Q99678	148	p.R148S
PF00001		13705		1.09801e-101	10.7517	P21453	142	p.R142L
PF00001		13705		1.09801e-101	10.7517	P21453	142	p.R142C
PF00001		13705		1.09801e-101	10.7517	Q9NQS5	118	p.R118C
PF00001		13705		1.09801e-101	10.7517	P46089	134	p.R134H
PF00001		13705		1.09801e-101	10.7517	Q9Y2T6	119	p.R119Q
PF00001		13705		1.09801e-101	10.7517	Q9HBW0	129	p.R129W
PF00001		13705		1.09801e-101	10.7517	Q6W5P4	146	p.R146K
PF00001		13705		1.09801e-101	10.7517	Q6W5P4	146	p.R146I
PF00001		13705		1.09801e-101	10.7517	P32239	152	p.R152W
PF00001		13705		1.09801e-101	10.7517	P08913	131	p.R131C
PF00001		13705		1.09801e-101	10.7517	P08588	156	p.R156C
PF00001		13705		1.09801e-101	10.7517	P48039	125	p.R125L
PF00001		13705		1.09801e-101	10.7517	O43614	152	p.R152Q
PF00001		13705		1.09801e-101	10.7517	O43614	152	p.R152W
PF00001		13705		1.09801e-101	10.7517	O14804	132	p.R132H
PF00001		13705		1.09801e-101	10.7517	Q15077	124	p.R124C
PF00001		13705		1.09801e-101	10.7517	P28335	152	p.R152Q
PF00001		13705		1.09801e-101	10.7517	P28335	152	p.R152W
PF00001		13705		1.09801e-101	10.7517	P14416	132	p.R132K
PF00001		13705		1.09801e-101	10.7517	P14416	132	p.R132T
PF00001		13705		1.09801e-101	10.7517	Q9UPC5	152	p.R152H
PF00001		13705		1.09801e-101	10.7517	Q13585	126	p.R126H
PF00001		13705		1.09801e-101	10.7517	P49286	138	p.R138H
PF00001		13705		1.09801e-101	10.7517	Q9NSD7	180	p.R180C
PF00001		13705		1.09801e-101	10.7517	Q9NSD7	180	p.R180S
PF00001		13705		1.09801e-101	10.7517	P30968	139	p.R139C
PF00001		13705		1.09801e-101	10.7517	P30968	139	p.R139S
PF00001		13705		1.09801e-101	10.7517	P30968	139	p.R139H
PF00001		13705		1.09801e-101	10.7517	Q9Y5Y4	129	p.R129C
PF00001		13705		1.09801e-101	10.7517	Q16581	120	p.R120H
PF00001		13705		1.09801e-101	10.7517	Q16581	120	p.R120C
PF00001		13705		1.09801e-101	10.7517	P47211	133	p.R133H
PF00001		13705		1.09801e-101	10.7517	P48145	134	p.R134L
PF00001		13705		1.09801e-101	10.7517	P48145	134	p.R134C
PF00001		13705		1.09801e-101	10.7517	P48145	134	p.R134H
PF00001		13705		1.09801e-101	10.7517	P48146	142	p.R142Q
PF00001		13705		1.09801e-101	10.7517	Q969V1	131	p.R131K
PF00001		13705		1.09801e-101	10.7517	P31391	144	p.R144H
PF00001		13705		1.09801e-101	10.7517	P30872	155	p.R155C
PF00001		13705		1.09801e-101	10.7517	P41146	148	p.R148H
PF00001		13705		1.09801e-101	10.7517	P41143	146	p.R146C
PF00001		13705		1.09801e-101	10.7517	P21462	123	p.R123H
PF00001		13705		1.09801e-101	10.7517	P21462	123	p.R123C
PF00001		13705		1.09801e-101	10.7517	P25089	123	p.R123C
PF00001		13705		1.09801e-101	10.7517	P25090	123	p.R123H
PF00001		13705		1.09801e-101	10.7517	P46091	135	p.H135Q
PF00001		13705		1.09801e-101	10.7517	Q99788	137	p.R137L
PF00001		13705		1.09801e-101	10.7517	Q99788	137	p.R137C
PF00001		13705		1.09801e-101	10.7517	Q8NGJ8	130	p.R130W
PF00001		13705		1.09801e-101	10.7517	Q8NGJ8	130	p.R130L
PF00001		13705		1.09801e-101	10.7517	Q8NGJ9	124	p.R124C
PF00001		13705		1.09801e-101	10.7517	Q8NH64	122	p.R122H
PF00001		13705		1.09801e-101	10.7517	Q8NGJ6	124	p.R124K
PF00001		13705		1.09801e-101	10.7517	Q8NGJ6	124	p.R124G
PF00001		13705		1.09801e-101	10.7517	Q8NGJ6	124	p.R124I
PF00001		13705		1.09801e-101	10.7517	Q8NH67	152	p.R152H
PF00001		13705		1.09801e-101	10.7517	P30954	133	p.R133S
PF00001		13705		1.09801e-101	10.7517	P30954	133	p.R133H
PF00001		13705		1.09801e-101	10.7517	P41231	131	p.R131L
PF00001		13705		1.09801e-101	10.7517	Q8TDU6	110	p.R110H
PF00001		13705		1.09801e-101	10.7517	O14626	112	p.R112H
PF00001		13705		1.09801e-101	10.7517	Q15391	119	p.R119S
PF00001		13705		1.09801e-101	10.7517	Q9H244	122	p.R122H
PF00001		13705		1.09801e-101	10.7517	Q9HC97	114	p.R114C
PF00001		13705		1.09801e-101	10.7517	Q9H1C0	119	p.R119H
PF00001		13705		1.09801e-101	10.7517	Q99677	136	p.R136C
PF00001		13705		1.09801e-101	10.7517	P25116	200	p.R200W
PF00001		13705		1.09801e-101	10.7517	O00398	131	p.R131M
PF00001		13705		1.09801e-101	10.7517	Q9BXC1	116	p.R116Q
PF00001		13705		1.09801e-101	10.7517	Q96RJ0	121	p.R121H
PF00001		13705		1.09801e-101	10.7517	Q9P1P5	141	p.R141I
PF00001		13705		1.09801e-101	10.7517	P47901	132	p.R132C
PF00001		13705		1.09801e-101	10.7517	P47901	132	p.R132G
PF00001		13705		1.09801e-101	10.7517	P08908	134	p.R134K
PF00001		13705		1.09801e-101	10.7517	Q9H1Y3	139	p.R139H
PF00001		13705		1.09801e-101	10.7517	P37288	149	p.R149G
PF00001		13705		1.09801e-101	10.7517	P30411	155	p.R155H
PF00001		13705		1.09801e-101	10.7517	P25929	138	p.R138Q
PF00001		13705		1.09801e-101	10.7517	P32302	147	p.R147C
PF00001		13705		1.09801e-101	10.7517	Q9H3N8	112	p.R112Q
PF00001		13705		1.09801e-101	10.7517	P30542	105	p.R105S
PF00001		13705		1.09801e-101	10.7517	Q9NYM4	169	p.R169H
PF00001		13705		1.09801e-101	10.7517	P49682	149	p.L149P
PF00001		13705		1.09801e-101	10.7517	P25024	135	p.R135H
PF00001		13705		1.09801e-101	10.7517	P35367	125	p.R125C
PF00001		13705		1.09801e-101	10.7517	P25103	130	p.R130S
PF00001		13705		1.09801e-101	10.7517	Q9HBX8	668	p.A668D
PF00001		13705		1.09801e-101	10.7517	A8K1C4	179	p.R179S
PF00001		13705		1.09801e-101	10.7517	Q6U736	131	p.R131Q
PF00001		13705		1.09801e-101	10.7517	O14842	104	p.R104H
PF00001		13705		1.09801e-101	10.7517	P49685	131	p.R131G
PF00001		13705		1.09801e-101	10.7517	P49685	131	p.R131C
PF00001		13705		1.09801e-101	10.7517	Q96LB2	120	p.R120H
PF00001		13705		1.09801e-101	10.7517	Q96LB2	120	p.R120C
PF00001		13705		1.09801e-101	10.7517	Q96LA9	120	p.R120H
PF00001		13705		1.09801e-101	10.7517	Q96LB0	120	p.R120C
PF00001		13705		1.09801e-101	10.7517	Q96LB0	120	p.R120H
PF00001		13705		1.09801e-101	10.7517	Q9BZJ8	140	p.R140H
PF00001		13705		1.09801e-101	10.7517	Q9BZJ8	140	p.R140C
PF00001		13705		1.09801e-101	10.7517	P22888	464	p.R464G
PF00001		13705		1.09801e-101	10.7517	C9JWU6	179	p.R179C
PF00001		13705		1.09801e-101	10.7517	Q9NS75	136	p.R136C
PF00001		13705		1.09801e-101	10.7517	Q9NS75	136	p.R136H
PF00001		13705		1.09801e-101	10.7517	P30989	166	p.R166C
PF00001		13705		1.09801e-101	10.7517	P46094	127	p.R127H
PF00001		13705		1.09801e-101	10.7517	P30556	126	p.R126Q
PF00001		13705		1.09801e-101	10.7517	P51684	143	p.R143W
PF00001		13705		1.09801e-101	10.7517	Q99705	210	p.R210C
PF00001		13705		1.09801e-101	10.7517	Q8NH32	89	p.R89Q
PF00001		13705		1.09801e-101	10.7517	A6NFC9	122	p.R122C
PF00001		13705		1.09801e-101	10.7517	P58170	122	p.R122C
PF00230	31	750	195	4.87068e-17	10.7467	O14520	214	p.G214R
PF00230		750		4.87068e-17	10.7467	Q5T5L5	150	p.G150R
PF00230		750		4.87068e-17	10.7467	B7Z4U2	214	p.G214R
PF00230		750		4.87068e-17	10.7467	P29972	180	p.H180Y
PF00230		750		4.87068e-17	10.7467	Q96PS8	202	p.G202R
PF00049	9	172	63	0.0140996	10.6744	P51460	60	p.T60A
PF00230	30	750	212	5.43149e-16	10.4	Q8IXF9	205	p.A205D
PF00230		750		5.43149e-16	10.4	O14520	231	p.L231P
PF00230		750		5.43149e-16	10.4	Q5T5L5	167	p.L167P
PF00230		750		5.43149e-16	10.4	B7Z4U2	231	p.L231P
PF00230		750		5.43149e-16	10.4	P30301	189	p.F189I
PF00230		750		5.43149e-16	10.4	Q92482	220	p.F220V
PF02121	9	226	158	0.0200801	10.2743	P48739	158	p.A158D
PF02121		226		0.0200801	10.2743	Q9UKF7	154	p.E154K
PF02121		226		0.0200801	10.2743	O00562	157	p.E157G
PF02121		226		0.0200801	10.2743	O00562	157	p.E157D
PF00022	20	1757	803	2.3567e-09	10.222	Q9GZN1	332	p.R332L
PF00022		1757		2.3567e-09	10.222	Q9GZN1	332	p.R332Q
PF00022		1757		2.3567e-09	10.222	Q9H568	310	p.R310H
PF00022		1757		2.3567e-09	10.222	O96019	363	p.R363G
PF00022		1757		2.3567e-09	10.222	Q9Y614	354	p.R354H
PF00022		1757		2.3567e-09	10.222	Q9Y614	354	p.R354C
PF00022		1757		2.3567e-09	10.222	Q9Y615	373	p.R373H
PF00022		1757		2.3567e-09	10.222	Q8TDY3	314	p.R314Q
PF00022		1757		2.3567e-09	10.222	Q9BYD9	309	p.R309W
PF00022		1757		2.3567e-09	10.222	Q9BYD9	309	p.R309Q
PF00022		1757		2.3567e-09	10.222	P61160	316	p.P316S
PF00022		1757		2.3567e-09	10.222	P62736	314	p.R314Q
PF00022		1757		2.3567e-09	10.222	P63267	313	p.R313S
PF00022		1757		2.3567e-09	10.222	P68032	314	p.R314C
PF00022		1757		2.3567e-09	10.222	P68133	314	p.R314H
PF01153	9	535	92	0.0260309	10.043	Q9Y625	95	p.R95C
PF01153		535		0.0260309	10.043	Q9Y625	95	p.R95S
PF01153		535		0.0260309	10.043	Q9Y625	95	p.R95H
PF01153		535		0.0260309	10.043	Q9Y625	95	p.R95L
PF01153		535		0.0260309	10.043	P78333	97	p.K97E
PF01153		535		0.0260309	10.043	P51654	101	p.K101R
PF08214	10	313	168	0.00575091	10.0319	Q09472	1467	p.Y1467H
PF08214		313		0.00575091	10.0319	Q09472	1467	p.Y1467N
PF08214		313		0.00575091	10.0319	Q09472	1467	p.Y1467C
PF08214		313		0.00575091	10.0319	Q09472	1467	p.Y1467D
PF08214		313		0.00575091	10.0319	Q92793	1503	p.Y1503H
PF08214		313		0.00575091	10.0319	Q92793	1503	p.Y1503F
PF08214		313		0.00575091	10.0319	Q92793	1503	p.Y1503S
PF08214		313		0.00575091	10.0319	Q92793	1503	p.Y1503D
PF12496	15	228	91	3.35794e-06	10	Q5JUB8	138	p.E138K
PF12496		228		3.35794e-06	10	Q8WUY3	2873	p.E2873K
PF12496		228		3.35794e-06	10	Q5JUB9	43	p.E43K
PF00743	9	488	196	0.0285696	9.92213	P31512	198	p.D198G
PF00743		488		0.0285696	9.92213	P49326	199	p.D199G
PF00743		488		0.0285696	9.92213	P49326	199	p.D199H
PF00743	9	488	284	0.0285696	9.92213	P31512	285	p.D285N
PF00743		488		0.0285696	9.92213	P31513	286	p.D286N
PF00743		488		0.0285696	9.92213	P49326	287	p.D287N
PF00743		488		0.0285696	9.92213	P49326	287	p.D287Y
PF00743						P49326	287	p.D287G
PF06229	45	867	81	1.03955e-24	9.86159	E9PRR7	85	p.A85P
PF06229			81	1.03955e-24	9.86159	Q14331	148	p.A148P
PF06229			81	1.03955e-24	9.86159	Q9BZ01	80	p.A80P
PF00176	30	2633	590	3.49153e-15	9.83289	Q9Y4B4	467	p.R467H
PF00176		2633		3.49153e-15	9.83289	Q9Y620	435	p.R435H
PF00176		2633		3.49153e-15	9.83289	Q14839	877	p.R877Q
PF00176		2633		3.49153e-15	9.83289	Q14839	877	p.R877W
PF00176		2633		3.49153e-15	9.83289	Q3L8U1	1001	p.R1001G
PF00176		2633		3.49153e-15	9.83289	P51531	855	p.R855Q
PF00176		2633		3.49153e-15	9.83289	Q9HBD4	885	p.R885H
PF00176		2633		3.49153e-15	9.83289	Q9HBD4	885	p.R885C
PF00176		2633		3.49153e-15	9.83289	P51532	885	p.R885H
PF00176		2633		3.49153e-15	9.83289	P51532	885	p.R885C
PF00176		2633		3.49153e-15	9.83289	Q96L91	1223	p.R1223H
PF14580	9	174	28	0.0302279	9.72414	Q53EV4	187	p.R187Q
PF14580		174		0.0302279	9.72414	Q53EV4	187	p.R187W
PF14580		174		0.0302279	9.72414	Q8IUZ0	186	p.H186Y
PF14580	9	174	73	0.0302279	9.72414	Q8IW35	154	p.H154R
PF14580		174		0.0302279	9.72414	Q8IUZ0	230	p.R230Q
PF04547	12	1019	79	0.000488864	9.69185	Q6IWH7	407	p.A407T
PF04547		1019		0.000488864	9.69185	Q9BYT9	456	p.D456N
PF04547		1019		0.000488864	9.69185	Q9NQ90	425	p.A425V
PF04547		1019		0.000488864	9.69185	Q9NQ90	425	p.A425T
PF04547	12	1019	292	0.000488864	9.69185	Q6IWH7	577	p.R577L
PF04547		1019		0.000488864	9.69185	Q6IWH7	577	p.R577H
PF04547		1019		0.000488864	9.69185	Q9BYT9	627	p.P627T
PF04547		1019		0.000488864	9.69185	Q9BYT9	627	p.P627S
PF04547		1019		0.000488864	9.69185	Q75V66	546	p.P546S
PF04547		1019		0.000488864	9.69185	Q75V66	546	p.P546T
PF04547		1019		0.000488864	9.69185	Q75V66	546	p.P546H
PF01534	14	542	269	2.68839e-05	9.68635	Q99835	451	p.R451S
PF01534		542		2.68839e-05	9.68635	Q99835	451	p.R451H
PF01534		542		2.68839e-05	9.68635	Q9NPG1	420	p.R420Q
PF01534		542		2.68839e-05	9.68635	O60353	416	p.R416Q
PF01534		542		2.68839e-05	9.68635	Q9ULV1	436	p.K436R
PF01534		542		2.68839e-05	9.68635	Q9ULW2	443	p.R443C
PF01534		542		2.68839e-05	9.68635	Q14332	461	p.R461H
PF01534		542		2.68839e-05	9.68635	Q14332	461	p.R461C
PF01534		542		2.68839e-05	9.68635	Q9UP38	536	p.R536H
PF01534		542		2.68839e-05	9.68635	Q13467	449	p.R449C
PF06229	44	867	40	1.07428e-23	9.64245	E9PRR7	44	p.R44S
PF06229		867		1.07428e-23	9.64245	Q9BZ01	40	p.I40T
PF00554	13	339	72	0.000112816	9.62537	Q14934	460	p.D460N
PF00554		339		0.000112816	9.62537	Q12968	474	p.K474E
PF00554		339		0.000112816	9.62537	Q12968	474	p.K474R
PF00892	13	236	152	0.000116837	9.52966	Q8IY50	203	p.R203K
PF00892		236		0.000116837	9.52966	Q96KT7	154	p.L154I
PF00892		236		0.000116837	9.52966	Q8N808	154	p.L154I
PF00892		236		0.000116837	9.52966	Q8N808	154	p.L154P
PF00892		236		0.000116837	9.52966	P0C7Q6	305	p.V305A
PF14904	15	158	29	5.72138e-06	9.49367	Q9NVL1	30	p.R30P
PF01039	11	654	192	0.00245485	9.48624	Q9HCC0	249	p.A249V
PF03006	10	283	6	0.00987278	9.43463	Q8IY49	36	p.A36E
PF03006		283		0.00987278	9.43463	Q8IY49	36	p.A36P
PF03006		283		0.00987278	9.43463	Q8TEZ7	76	p.V76M
PF03006		283		0.00987278	9.43463	Q86WK9	72	p.A72T
PF03006		283		0.00987278	9.43463	Q6TCH4	49	p.T49M
PF06229	43	867	63	1.08419e-22	9.4233	E9PRR7	67	p.D67V
PF06229		867	63	1.08419e-22	9.4233	Q14331	130	p.D130V
PF06229		867	63	1.08419e-22	9.4233	Q9BZ01	62	p.D62V
PF00561	10	345	88	0.0105257	9.3913	P34913	354	p.A354V
PF00561		345		0.0105257	9.3913	P07099	245	p.G245R
PF00561		345		0.0105257	9.3913	P07098	191	p.R191I
PF00561		345		0.0105257	9.3913	Q5W064	160	p.R160I
PF00561		345		0.0105257	9.3913	Q5VXI9	192	p.R192I
PF00561		345		0.0105257	9.3913	Q5VXJ0	191	p.K191N
PF00561		345		0.0105257	9.3913	P38571	193	p.R193G
PF00561		345		0.0105257	9.3913	P38571	193	p.R193M
PF02319	20	230	66	7.09937e-09	9.30435	Q5H9I0	163	p.L163V
PF02319		230		7.09937e-09	9.30435	Q5H9I0	163	p.R163S
PF02319		230		7.09937e-09	9.30435	Q5H9I0	163	p.R163C
PF02319		230		7.09937e-09	9.30435	Q14188	183	p.R183S
PF02319		230		7.09937e-09	9.30435	Q14186	168	p.R168H
PF02319		230		7.09937e-09	9.30435	Q14186	168	p.R168C
PF02319		230		7.09937e-09	9.30435	Q96AV8	334	p.R334H
PF02319		230		7.09937e-09	9.30435	Q96AV8	185	p.R185H
PF02319		230		7.09937e-09	9.30435	A0AVK6	156	p.R156C
PF02319		230		7.09937e-09	9.30435	O75461	102	p.R102K
PF02319		230		7.09937e-09	9.30435	Q01094	166	p.R166H
PF02319		230		7.09937e-09	9.30435	Q14209	168	p.R168H		413
PF00503	22	1015	359	7.7203e-10	9.29852	Q5JWF2	966	p.D966A
PF00503			359	7.7203e-10	9.29852	Q5JWF2	966	p.D966V
PF00503			359	7.7203e-10	9.29852	Q5JWF2	966	p.D966G
PF00503			359	7.7203e-10	9.29852	P63092	323	p.D323A
PF00503			359	7.7203e-10	9.29852	P63092	323	p.D323V
PF00503			359	7.7203e-10	9.29852	P63092	323	p.D323G
PF14642	30	873	217	1.40592e-14	9.24399	Q5HY64	396	p.K396R
PF14642		873		1.40592e-14	9.24399	Q5HY64	576	p.D576N
PF14642		873		1.40592e-14	9.24399	Q5HY64	648	p.N648D
PF05831	48	619	96	1.55601e-25	9.22779	Q13065	95	p.Q95K
PF05831		619		1.55601e-25	9.22779	A6NER3	95	p.Q95K
PF05831		619		1.55601e-25	9.22779	A6NER3	95	p.Q95R
PF05831		619		1.55601e-25	9.22779	Q4V321	95	p.Q95E
PF05831		619		1.55601e-25	9.22779	Q4V321	95	p.Q95K
PF05831		619		1.55601e-25	9.22779	Q13066	94	p.Q94R
PF05831		619		1.55601e-25	9.22779	Q13066	94	p.Q94K
PF05831		619		1.55601e-25	9.22779	Q13066	94	p.Q94E
PF05831		619		1.55601e-25	9.22779	Q6NT46	94	p.Q94E
PF05831		619		1.55601e-25	9.22779	Q6NT46	94	p.Q94R
PF05831		619		1.55601e-25	9.22779	Q4V326	94	p.Q94K
PF05831		619		1.55601e-25	9.22779	Q4V326	94	p.Q94R
PF05831		619		1.55601e-25	9.22779	Q9UEU5	94	p.Q94R
PF05831		619		1.55601e-25	9.22779	Q13068	95	p.Q95K
PF05831		619		1.55601e-25	9.22779	P0CL82	95	p.Q95K
PF05831		619		1.55601e-25	9.22779	P0CL82	95	p.Q95R
PF05831		619		1.55601e-25	9.22779	P0CL82	95	p.Q95E
PF05831		619		1.55601e-25	9.22779	A6NDE8	95	p.Q95R
PF05831		619		1.55601e-25	9.22779	A6NDE8	95	p.Q95E
PF05831		619		1.55601e-25	9.22779	A1L429	95	p.Q95R
PF05831		619		1.55601e-25	9.22779	A1L429	95	p.Q95E
PF05831		619		1.55601e-25	9.22779	A1L429	95	p.Q95K
PF06229	42	867	90	1.06803e-21	9.20415	E9PRR7	94	p.I94V
PF06229		867		1.06803e-21	9.20415	Q14331	157	p.I157V
PF06229		867		1.06803e-21	9.20415	Q9BZ01	89	p.I89V
PF14650	10	427	249	0.0128605	9.20375	Q5VVP1	623	p.R623G
PF14650		427	249	0.0128605	9.20375	Q5VVP1	623	p.R623Q
PF14650		427	249	0.0128605	9.20375	Q5VVP1	623	p.R623W
PF00282	11	478	37	0.00355579	9.11297	O95470	185	p.E185Q
PF00282		478		0.00355579	9.11297	P20711	69	p.T69M
PF00282		478		0.00355579	9.11297	Q99259	181	p.R181H
PF00282		478		0.00355579	9.11297	Q99259	181	p.R181C
PF00282		478		0.00355579	9.11297	Q6ZQY3	111	p.S111G
PF01529	15	498	199	1.54562e-05	9.06627	Q9H8X9	207	p.R207M
PF01529		498		1.54562e-05	9.06627	P0C7U3	207	p.R207M
PF01529		498		1.54562e-05	9.06627	Q9H6R6	175	p.S175Y
PF12026	11	268	118	0.00362287	9.02985	Q9NQ75	689	p.A689T
PF12026		268	118	0.00362287	9.02985	P56945	764	p.A764T
PF12026		268	118	0.00362287	9.02985	Q14511	728	p.A728T
PF00362	14	705	150	6.81527e-05	9.0156	P26012	185	p.R185C
PF00362		705		6.81527e-05	9.0156	P26012	185	p.R185H
PF00362		705		6.81527e-05	9.0156	P05106	176	p.R176W
PF00362		705		6.81527e-05	9.0156	B4DTY9	129	p.R129W
PF00362		705		6.81527e-05	9.0156	P05556	181	p.R181K
PF00230	26	750	173	5.89942e-12	9.01333	O14520	192	p.Q192R
PF00230		750		5.89942e-12	9.01333	Q5T5L5	128	p.Q128R
PF00230		750		5.89942e-12	9.01333	B7Z4U2	192	p.Q192R
PF00230		750		5.89942e-12	9.01333	P30301	151	p.E151K
PF00082	10	757	577	0.0167731	8.96962	P16519	362	p.N362K
PF00082		757		0.0167731	8.96962	P29120	362	p.D362N
PF00082		757		0.0167731	8.96962	Q92824	366	p.D366N
PF00082		757		0.0167731	8.96962	Q5JSG7	39	p.D39N
PF00082		757		0.0167731	8.96962	B1AMG5	366	p.D366N
PF05057	12	265	76	0.00102865	8.92075	Q49AJ0	1211	p.R1211Q
PF07894	10	348	33	0.01689	8.90805	Q5T0W9	37	p.E37K
PF07894		348		0.01689	8.90805	Q2M2I3	40	p.S40N
PF07894		348		0.01689	8.90805	Q9H4H8	41	p.V41L
PF04547	11	1019	257	0.00478388	8.8842	Q6IWH7	542	p.R542H
PF04547		1019		0.00478388	8.8842	Q4KMQ2	505	p.Q505R
PF04547		1019		0.00478388	8.8842	Q5XXA6	561	p.R561W
PF04547		1019		0.00478388	8.8842	Q5XXA6	561	p.R561Q
PF00254	16	453	3	5.94065e-06	8.7947	B7Z6M0	145	p.R145C
PF00254		453		5.94065e-06	8.7947	Q14318	116	p.R116C
PF00254		453		5.94065e-06	8.7947	Q5T1M5	193	p.A193T
PF00254		453		5.94065e-06	8.7947	O95302	162	p.T162N
PF00254		453		5.94065e-06	8.7947	O95302	274	p.I274L
PF01266	11	557	77	0.00561235	8.70916	Q8NCN5	110	p.Y110H
PF01266		557		0.00561235	8.70916	Q8NCN5	110	p.Y110N
PF01266		557		0.00561235	8.70916	Q9UL10	135	p.R135Q
PF01266		557		0.00561235	8.70916	Q5SYU9	46	p.R46Q
PF01266		557		0.00561235	8.70916	Q9UL12	135	p.R135Q
PF01266		557		0.00561235	8.70916	Q9UL12	135	p.R135W
PF00230	25	750	198	5.47955e-11	8.66667	O14520	217	p.L217H
PF00230		750		5.47955e-11	8.66667	Q5T5L5	153	p.L153H
PF00230		750		5.47955e-11	8.66667	B7Z4U2	217	p.L217H
PF00230		750		5.47955e-11	8.66667	P29972	183	p.M183I
PF00230		750		5.47955e-11	8.66667	Q96PS8	205	p.M205R
PF10523	11	136	25	0.00513668	8.57353	Q7L4P6	342	p.S342N
PF10523		136		0.00513668	8.57353	Q5T5X7	596	p.N596S
PF10523		136		0.00513668	8.57353	Q5T5X7	762	p.N762S
PF00870	440	10997	168	1.98392e-241	8.52232	E9PFT5	152	p.G152S
PF00870		10997		1.98392e-241	8.52232	E9PFT5	152	p.G152D
PF00870		10997		1.98392e-241	8.52232	E9PFT5	152	p.G152C
PF00870		10997		1.98392e-241	8.52232	E9PFT5	152	p.G152A
PF00870		10997		1.98392e-241	8.52232	E9PFT5	152	p.G152V
PF00870		10997		1.98392e-241	8.52232	E9PFT5	152	p.G152R
PF00870		10997		1.98392e-241	8.52232	P04637	245	p.G245S
PF00870		10997		1.98392e-241	8.52232	P04637	245	p.G245D
PF00870		10997		1.98392e-241	8.52232	P04637	245	p.G245C
PF00870		10997		1.98392e-241	8.52232	P04637	245	p.G245A
PF00870		10997		1.98392e-241	8.52232	P04637	245	p.G245V
PF00870		10997		1.98392e-241	8.52232	P04637	245	p.G245R
PF00870		10997		1.98392e-241	8.52232	E7EQX7	245	p.G245S
PF00870		10997		1.98392e-241	8.52232	E7EQX7	245	p.G245D
PF00870		10997		1.98392e-241	8.52232	E7EQX7	245	p.G245C
PF00870		10997		1.98392e-241	8.52232	E7EQX7	245	p.G245A
PF00870		10997		1.98392e-241	8.52232	E7EQX7	245	p.G245V
PF00870		10997		1.98392e-241	8.52232	E7EQX7	245	p.G245R
PF00443	19	3287	1149	2.33313e-07	8.51445	Q96K76	423	p.V423F
PF00443		3287		2.33313e-07	8.51445	O00507	1832	p.A1832S
PF00443		3287		2.33313e-07	8.51445	Q70CQ1	585	p.R585M
PF00443		3287		2.33313e-07	8.51445	Q70CQ3	359	p.L359F
PF00443		3287		2.33313e-07	8.51445	Q70CQ3	359	p.L359I
PF00443		3287		2.33313e-07	8.51445	Q9Y6I4	443	p.E443V
PF00443		3287		2.33313e-07	8.51445	Q9Y6I4	443	p.E443G
PF04419	12	55	7	0.000759486	8.50909	Q9Y5V0	8	p.I8N
PF00201	32	2048	360	1.33461e-14	8.48438	Q16880	329	p.K329N
PF00201		2048		1.33461e-14	8.48438	Q5DT03	343	p.S343L
PF00201		2048		1.33461e-14	8.48438	P22309	343	p.S343L
PF00201		2048		1.33461e-14	8.48438	Q9HAW9	340	p.S340L
PF00201		2048		1.33461e-14	8.48438	Q9HAW8	340	p.S340L
PF00201		2048		1.33461e-14	8.48438	O60656	340	p.S340L
PF00201		2048		1.33461e-14	8.48438	Q9HAW7	340	p.S340L
PF00201		2048		1.33461e-14	8.48438	P35504	344	p.S344L
PF00201		2048		1.33461e-14	8.48438	P35503	344	p.S344L
PF00201		2048		1.33461e-14	8.48438	P19224	342	p.S342L
PF00201		2048		1.33461e-14	8.48438	P22310	344	p.S344L
PF00201		2048		1.33461e-14	8.48438	Q9Y4X1	343	p.A343T
PF04538	11	264	183	0.00685346	8.45833	Q9HBH7	106	p.R106Q
PF04538		264		0.00685346	8.45833	Q9HBH7	106	p.R106W
PF04538		264		0.00685346	8.45833	Q5H9J7	92	p.R92H
PF04538		264		0.00685346	8.45833	Q00994	91	p.R91C
PF13086	12	730	100	0.00212032	8.43288	Q5JXR7	483	p.R483W
PF13086		730		0.00212032	8.43288	Q9P2E3	679	p.R679W
PF13086		730		0.00212032	8.43288	Q5JXR6	679	p.R679W
PF13086		730		0.00212032	8.43288	P38935	266	p.G266E
PF12497	12	162	100	0.00178955	8.37037	F1D8N3	112	p.S112L
PF12497		162		0.00178955	8.37037	Q92731	112	p.S112L
PF13307	12	332	31	0.00226916	8.31325	Q96FC9	697	p.G697V
PF13307		332		0.00226916	8.31325	Q96FC9	697	p.G697S
PF13307		332		0.00226916	8.31325	A8MPP1	698	p.G698S
PF13307		332		0.00226916	8.31325	A8MPP1	698	p.G698V
PF13307		332		0.00226916	8.31325	Q9BX63	685	p.Q685P
PF05831	43	619	94	1.1739e-20	8.26656	Q13065	93	p.D93G
PF05831		619		1.1739e-20	8.26656	Q13065	93	p.D93E
PF05831		619		1.1739e-20	8.26656	A6NER3	93	p.D93E
PF05831		619		1.1739e-20	8.26656	A6NER3	93	p.D93G
PF05831		619		1.1739e-20	8.26656	Q4V321	93	p.D93G
PF05831		619		1.1739e-20	8.26656	Q13066	92	p.D92G
PF05831		619		1.1739e-20	8.26656	Q13066	92	p.D92E
PF05831		619		1.1739e-20	8.26656	Q6NT46	92	p.D92G
PF05831		619		1.1739e-20	8.26656	Q6NT46	92	p.D92E
PF05831		619		1.1739e-20	8.26656	Q4V326	92	p.D92E
PF05831		619		1.1739e-20	8.26656	Q9UEU5	92	p.D92G
PF05831		619		1.1739e-20	8.26656	Q9UEU5	92	p.D92E
PF05831		619		1.1739e-20	8.26656	Q13068	93	p.D93G
PF05831		619		1.1739e-20	8.26656	Q13068	93	p.D93E
PF05831		619		1.1739e-20	8.26656	P0CL82	93	p.D93E
PF05831		619		1.1739e-20	8.26656	P0CL82	93	p.D93G
PF05831		619		1.1739e-20	8.26656	A6NDE8	93	p.D93E
PF05831		619		1.1739e-20	8.26656	A6NDE8	93	p.D93G
PF05831		619		1.1739e-20	8.26656	A1L429	93	p.D93G
PF05831		619		1.1739e-20	8.26656	A1L429	93	p.D93E
PF14820	11	92	54	0.00639269	8.25	Q9BYE4	56	p.P56S
PF14820		92		0.00639269	8.25	P22532	55	p.P55S
PF14820		92		0.00639269	8.25	P22531	55	p.P55H
PF14820		92		0.00639269	8.25	P22531	55	p.P55L
PF14820		92		0.00639269	8.25	P35325	55	p.P55S
PF14820		92		0.00639269	8.25	P35326	55	p.P55S
PF14820		92		0.00639269	8.25	P35326	55	p.P55L
PF14904	13	158	47	0.000563975	8.22785	P0C5J1	48	p.R48W
PF14904		158		0.000563975	8.22785	A8K4N6	48	p.Q48R
PF14904		158		0.000563975	8.22785	Q96G04	48	p.R48W
PF07992	12	650	273	0.00277187	8.21538	Q8WU10	281	p.T281I
PF07992		650		0.00277187	8.21538	Q9Y6N5	264	p.I264T
PF00176	25	2633	616	2.36426e-10	8.19408	O14981	1432	p.S1432F
PF00176		2633		2.36426e-10	8.19408	P46100	1747	p.T1747K
PF00176		2633		2.36426e-10	8.19408	O14647	645	p.T645M
PF00176		2633		2.36426e-10	8.19408	Q9P2D1	1133	p.T1133M
PF00176		2633		2.36426e-10	8.19408	Q9HBD4	910	p.T910M
PF00176		2633		2.36426e-10	8.19408	P51532	910	p.T910M
PF00022	16	1757	179	1.93767e-05	8.17758	Q9NZ32	45	p.R45G
PF00022		1757		1.93767e-05	8.17758	P62736	39	p.R39H
PF00022		1757		1.93767e-05	8.17758	P62736	39	p.R39C
PF00022		1757		1.93767e-05	8.17758	P63267	38	p.R38H
PF00022		1757		1.93767e-05	8.17758	Q562R1	38	p.R38C
PF00022		1757		1.93767e-05	8.17758	A5A3E0	737	p.R737H
PF00022		1757		1.93767e-05	8.17758	P0CG39	700	p.C700R
PF00022		1757		1.93767e-05	8.17758	P63261	37	p.R37C
PF01044	13	1129	651	0.000947244	8.09477	P35221	816	p.M816I
PF01044		1129		0.000947244	8.09477	P18206	457	p.P457Q
PF01044		1129		0.000947244	8.09477	Q9UI47	325	p.R325Q
PF01044		1129		0.000947244	8.09477	Q8WW10	325	p.R325Q
PF01044		1129		0.000947244	8.09477	P26232	328	p.R328C
PF01044		1129		0.000947244	8.09477	P26232	328	p.R328H
PF00782	94	2079	128	1.35923e-47	8.09331	O60942	132	p.R132H
PF00782		2079		1.35923e-47	8.09331	Q5TCW7	132	p.R132H
PF00782		2079		1.35923e-47	8.09331	P60484	130	p.R130Q
PF00782		2079		1.35923e-47	8.09331	P60484	130	p.R130P
PF00782		2079		1.35923e-47	8.09331	P60484	130	p.R130L
PF00782		2079		1.35923e-47	8.09331	P60484	130	p.R130G
PF00782		2079		1.35923e-47	8.09331	P56180	344	p.R344I
PF00782		2079		1.35923e-47	8.09331	P56180	344	p.R344K
PF00782		2079		1.35923e-47	8.09331	Q6XPS3	326	p.R326K
PF00782		2079		1.35923e-47	8.09331	O60729	320	p.R320C
PF00782		2079		1.35923e-47	8.09331	Q9NRW4	94	p.R94M
PF00782		2079		1.35923e-47	8.09331	Q16690	269	p.R269C
PF00782		2079		1.35923e-47	8.09331	Q8WYL5	399	p.R399H
PF00782		2079		1.35923e-47	8.09331	P51452	130	p.R130C
PF00782		2079		1.35923e-47	8.09331	Q8NEJ0	110	p.R110H
PF00782		2079		1.35923e-47	8.09331	Q68J44	153	p.R153W
PF00782		2079		1.35923e-47	8.09331	Q6B8I1	135	p.R135H
PF00782		2079		1.35923e-47	8.09331	Q9BV47	158	p.R158Q
PF00782		2079		1.35923e-47	8.09331	Q9UII6	144	p.G144E
PF00230	23	750	183	4.17854e-09	7.97333	O14520	202	p.E202Q
PF00230		750		4.17854e-09	7.97333	O14520	202	p.E202D
PF00230		750		4.17854e-09	7.97333	Q5T5L5	138	p.E138Q
PF00230		750		4.17854e-09	7.97333	Q5T5L5	138	p.E138D
PF00230		750		4.17854e-09	7.97333	B7Z4U2	202	p.E202Q
PF00230		750		4.17854e-09	7.97333	B7Z4U2	202	p.E202D
PF00230		750		4.17854e-09	7.97333	P29972	168	p.E168K
PF00230		750		4.17854e-09	7.97333	P41181	160	p.P160T
PF00856	21	1894	561	7.27069e-08	7.87223	Q13029	100	p.R100Q
		1894	561	7.27069e-08	7.87223	Q5T4E8	124	p.R124L
		1894	561	7.27069e-08	7.87223	Q4FZB7	269	p.A269V
		1894	561	7.27069e-08	7.87223	Q92800	686	p.R686Q
		1894	561	7.27069e-08	7.87223	Q9BYW2	1625	p.R1625C
		1894	561	7.27069e-08	7.87223	Q9BYW2	1625	p.R1625H
		1894	561	7.27069e-08	7.87223	Q9BYW2	1625	p.R1625L
		1894	561	7.27069e-08	7.87223	Q96L73	2017	p.R2017Q
		1894	561	7.27069e-08	7.87223	Q8IZD2	405	p.R405L
		1894	561	7.27069e-08	7.87223	Q8IZD2	405	p.R405Q
		1894	561	7.27069e-08	7.87223	Q9C0A6	348	p.R348W
		1894	561	7.27069e-08	7.87223	Q03164	3903	p.R3903H
		1894	561	7.27069e-08	7.87223	Q03164	3903	p.R3903C
PF09668	12	193	83	0.00380341	7.8342	Q8WTU0	301	p.R301H
PF09668		193		0.00380341	7.8342	Q8WTU0	301	p.R301C
PF09668		193		0.00380341	7.8342	Q8WTU0	301	p.R301S
PF01490	13	821	322	0.00147034	7.77467	Q495M3	317	p.G317V
PF00362	12	705	118	0.00530776	7.72766	P05106	144	p.M144I
PF00362		705		0.00530776	7.72766	B4DTY9	97	p.M97I
PF00362		705		0.00530776	7.72766	P05556	149	p.M149V
PF00362		705		0.00530776	7.72766	P05556	149	p.M149L
PF00362		705		0.00530776	7.72766	P05556	149	p.M149I
PF00362	12	705	355	0.00530776	7.72766	P05556	378	p.L378I
PF06229	35	867	86	4.6493e-15	7.67013	E9PRR7	90	p.N90D
PF06229		867		4.6493e-15	7.67013	Q14331	153	p.N153D
PF06229		867		4.6493e-15	7.67013	Q9BZ01	85	p.N85D
PF06229		867		4.6493e-15	7.67013	Q9BZ01	85	p.N85S
PF00022	15	1757	519	0.000159641	7.66648	Q8TDY3	200	p.S200R
PF00022		1757		0.000159641	7.66648	P61160	200	p.K200E
PF00022		1757		0.000159641	7.66648	P68032	198	p.R198S
PF00022		1757		0.000159641	7.66648	P68032	198	p.R198C
PF00022		1757		0.000159641	7.66648	A5A3E0	896	p.H896R
PF00022		1757		0.000159641	7.66648	P68133	198	p.R198C
PF00022		1757		0.000159641	7.66648	P0CG39	859	p.R859H
PF00022		1757		0.000159641	7.66648	P0CG38	896	p.R896C
PF00022		1757		0.000159641	7.66648	P60709	196	p.R196C
PF00022	15	1757	728	0.000159641	7.66648	O94805	288	p.N288S
PF00022		1757		0.000159641	7.66648	Q9Y614	285	p.D285E
PF00022		1757		0.000159641	7.66648	Q8TDG2	245	p.D245Y
PF00022		1757		0.000159641	7.66648	Q8TDY3	246	p.D246N
PF00022		1757		0.000159641	7.66648	Q8TDY3	246	p.D246H
PF00022		1757		0.000159641	7.66648	Q8TC94	284	p.D284N
PF00022		1757		0.000159641	7.66648	Q9BYD9	241	p.D241H
PF00022		1757		0.000159641	7.66648	P61160	248	p.S248Y
PF00022		1757		0.000159641	7.66648	P62736	246	p.D246G
PF00022		1757		0.000159641	7.66648	P68032	246	p.D246N
PF00022		1757		0.000159641	7.66648	Q6S8J3	944	p.D944V
PF00022		1757		0.000159641	7.66648	Q6S8J3	944	p.D944N
PF00443	17	3287	1445	1.61741e-05	7.61819	Q96K76	553	p.A553S
PF00443		3287		1.61741e-05	7.61819	D6RBQ6	364	p.S364N
PF00443		3287		1.61741e-05	7.61819	Q0WX57	364	p.S364N
PF00443		3287		1.61741e-05	7.61819	Q93008	1945	p.W1945G
PF00443		3287		1.61741e-05	7.61819	Q9BXU7	875	p.R875H
PF00443		3287		1.61741e-05	7.61819	P40818	1098	p.S1098F
PF00443		3287		1.61741e-05	7.61819	Q9Y4E8	922	p.S922F
PF00443		3287		1.61741e-05	7.61819	Q70CQ4	754	p.T754M
PF00007	15	246	30	0.000144854	7.56098	Q86YW7	53	p.R53W
PF00007		246		0.000144854	7.56098	O95388	294	p.R294H
PF00083	25	2069	194	1.47267e-09	7.52779	Q8WUG5	158	p.R158L
PF00083		2069		1.47267e-09	7.52779	Q496J9	248	p.R248C
PF00083		2069		1.47267e-09	7.52779	Q8TD20	137	p.R137C
PF00083		2069		1.47267e-09	7.52779	O15244	207	p.R207C
PF00083		2069		1.47267e-09	7.52779	Q9Y226	195	p.R195L
PF00083		2069		1.47267e-09	7.52779	Q9Y267	241	p.R241C
PF00083		2069		1.47267e-09	7.52779	Q4U2R8	192	p.R192W
PF00083		2069		1.47267e-09	7.52779	Q9NSA0	200	p.R200Q
PF00083		2069		1.47267e-09	7.52779	Q9NSA0	200	p.R200W
PF00083		2069		1.47267e-09	7.52779	C9JC66	203	p.R203H
PF00083		2069		1.47267e-09	7.52779	Q63ZE4	203	p.R203C
PF00083		2069		1.47267e-09	7.52779	Q9NY64	127	p.R127H
PF00083		2069		1.47267e-09	7.52779	Q8TDB8	148	p.R148H
PF00083		2069		1.47267e-09	7.52779	Q9NRM0	171	p.R171C
PF00083		2069		1.47267e-09	7.52779	Q6PXP3	138	p.R138Q
PF00083		2069		1.47267e-09	7.52779	Q8IZD6	169	p.R169H
PF00230	21	750	130	2.67249e-07	7.28	O14520	152	p.V152F
PF00230		750		2.67249e-07	7.28	Q5T5L5	88	p.V88F
PF00230		750		2.67249e-07	7.28	B7Z4U2	152	p.V152F
PF00230		750		2.67249e-07	7.28	Q13520	125	p.D125N
PF00230		750		2.67249e-07	7.28	Q96PS8	140	p.K140N
PF01529	12	498	221	0.00998634	7.25301	Q8N966	173	p.F173L
PF01529		498		0.00998634	7.25301	Q8WVZ1	185	p.L185M
PF01529		498		0.00998634	7.25301	Q9H8X9	228	p.V228L
PF01529		498		0.00998634	7.25301	Q5W0Z9	201	p.L201Q
PF01529		498		0.00998634	7.25301	Q9NXF8	211	p.F211C
PF01529		498		0.00998634	7.25301	Q9NXF8	211	p.F211L
PF02259	12	868	438	0.0107497	7.23041	Q13315	2417	p.L2417M
PF02259		868		0.0107497	7.23041	Q13315	2417	p.L2417Q
PF02259		868		0.0107497	7.23041	Q13315	2417	p.L2417P
PF00452	12	211	37	0.00990281	7.16588	Q9BXK5	137	p.R137W
PF00452		211		0.00990281	7.16588	P10415	131	p.A131V
PF00452		211		0.00990281	7.16588	P10415	131	p.A131G
PF00452		211		0.00990281	7.16588	Q07812	93	p.F93L
PF00022	14	1757	533	0.00123234	7.15538	Q9Y615	273	p.E273K
PF00022		1757		0.00123234	7.15538	Q8TDY3	214	p.D214N
PF00022		1757		0.00123234	7.15538	P61160	214	p.R214C
PF00022		1757		0.00123234	7.15538	P68032	212	p.R212C
PF00022		1757		0.00123234	7.15538	Q562R1	211	p.R211G
PF00022		1757		0.00123234	7.15538	A5A3E0	910	p.R910C
PF00022		1757		0.00123234	7.15538	A5A3E0	910	p.R910H
PF00022		1757		0.00123234	7.15538	Q6S8J3	910	p.R910G
PF00022		1757		0.00123234	7.15538	Q6S8J3	910	p.R910C
PF00022		1757		0.00123234	7.15538	Q6S8J3	910	p.R910H
PF00022		1757		0.00123234	7.15538	P60709	210	p.R210C
PF00022	14	1757	739	0.00123234	7.15538	O94805	298	p.R298Q
PF00022		1757		0.00123234	7.15538	O96019	301	p.R301W
PF00022		1757		0.00123234	7.15538	Q9Y614	295	p.R295C
PF00022		1757		0.00123234	7.15538	Q9Y615	315	p.R315Q
PF00022		1757		0.00123234	7.15538	Q9BYD9	251	p.L251V
PF00022		1757		0.00123234	7.15538	P61160	258	p.R258K
PF00022		1757		0.00123234	7.15538	P62736	256	p.R256H
PF00022		1757		0.00123234	7.15538	P63267	255	p.R255L
PF00022		1757		0.00123234	7.15538	P68032	256	p.R256C
PF00022		1757		0.00123234	7.15538	A5A3E0	954	p.R954W
PF00022		1757		0.00123234	7.15538	P68133	256	p.R256C
PF00022		1757		0.00123234	7.15538	P60709	254	p.R254Q
PF00129	11	431	39	0.0394999	7.09513	Q96QC4	47	p.A47T
PF00129		431		0.0394999	7.09513	Q9BZM4	52	p.E52Q
PF00129		431		0.0394999	7.09513	Q6H3X3	51	p.A51V
PF00129		431		0.0394999	7.09513	Q95460	46	p.S46L
PF03372	12	1004	537	0.013545	7.0757	Q14642	350	p.R350H
PF03372		1004		0.013545	7.0757	Q5T1B5	350	p.R350H
PF03372		1004		0.013545	7.0757	O15357	691	p.R691W
PF03372		1004		0.013545	7.0757	O15357	691	p.R691Q
PF03372		1004		0.013545	7.0757	Q92835	674	p.R674Q
PF03372		1004		0.013545	7.0757	Q01968	500	p.R500Q
PF03372		1004		0.013545	7.0757	Q15735	681	p.R681H
PF03372		1004		0.013545	7.0757	Q9BT40	270	p.R270H
PF03372		1004		0.013545	7.0757	Q6L8Q7	582	p.E582K
PF03372		1004		0.013545	7.0757	Q9UNK9	639	p.E639D
PF00999	12	900	303	0.0147592	7.01333	Q86UD5	315	p.A315T
PF00999		900		0.0147592	7.01333	A6NJY1	62	p.I62L
PF00999		900		0.0147592	7.01333	Q14940	256	p.A256T
PF00999		900		0.0147592	7.01333	P19634	307	p.L307I
PF00999		900		0.0147592	7.01333	Q8IVB4	287	p.A287E
PF00999		900		0.0147592	7.01333	Q92581	304	p.A304S
PF00999		900		0.0147592	7.01333	Q92581	304	p.A304P
PF00339	11	273	162	0.0467618	6.9304	P10523	175	p.R175Q
PF00339		273		0.0467618	6.9304	P36575	162	p.R162W
PF00339		273		0.0467618	6.9304	P49407	165	p.R165C
PF00339		273		0.0467618	6.9304	A6NEK1	151	p.Y151C
PF01858	14	414	70	0.00169351	6.89855	P06400	440	p.E440K
PF00201	26	2048	462	3.25418e-09	6.89355	P22309	445	p.S445G
PF00201		2048		3.25418e-09	6.89355	Q9HAW9	442	p.S442G
PF00201		2048		3.25418e-09	6.89355	Q9HAW8	442	p.S442G
PF00201		2048		3.25418e-09	6.89355	O60656	442	p.S442G
PF00201		2048		3.25418e-09	6.89355	Q9HAW7	442	p.S442G
PF00201		2048		3.25418e-09	6.89355	P35504	446	p.S446G
PF00201		2048		3.25418e-09	6.89355	P35503	446	p.S446G
PF00201		2048		3.25418e-09	6.89355	P19224	444	p.S444G
PF00201		2048		3.25418e-09	6.89355	P22310	446	p.S446G
PF00201		2048		3.25418e-09	6.89355	P54855	448	p.R448I
PF00201		2048		3.25418e-09	6.89355	Q9BY64	447	p.I447R
PF00201		2048		3.25418e-09	6.89355	P36537	446	p.R446G
PF00201		2048		3.25418e-09	6.89355	Q9Y4X1	445	p.R445I
PF00149	13	936	192	0.00741541	6.73611	P13686	129	p.R129C
PF00149		936		0.00741541	6.73611	O15442	202	p.R202W
PF00149		936		0.00741541	6.73611	Q6ZNF0	224	p.D224A
PF00149		936		0.00741541	6.73611	O14830	259	p.K259R
PF00149		936		0.00741541	6.73611	O14830	259	p.K259I
PF00149		936		0.00741541	6.73611	P62136	143	p.R143H
PF00149		936		0.00741541	6.73611	B3KXM2	240	p.R240H
PF00149		936		0.00741541	6.73611	O00743	132	p.K132N
PF00149		936		0.00741541	6.73611	Q92485	146	p.G146R
PF00443	15	3287	197	0.000890655	6.72193	Q0WX57	154	p.H154P
PF00443		3287		0.000890655	6.72193	Q70CQ1	393	p.R393H
PF00443		3287		0.000890655	6.72193	Q9BXU7	376	p.H376Y
PF00443		3287		0.000890655	6.72193	P35125	617	p.Q617P
PF00443		3287		0.000890655	6.72193	Q8TEY7	265	p.R265W
PF00443		3287		0.000890655	6.72193	P54578	187	p.A187V
PF00443		3287		0.000890655	6.72193	A5PL36	750	p.V750I
PF00443	15	3287	211	0.000890655	6.72193	P45974	437	p.Q437H
PF00443		3287		0.000890655	6.72193	Q6R6M4	162	p.H162L
PF00443		3287		0.000890655	6.72193	Q0WX57	162	p.H162P
PF00443		3287		0.000890655	6.72193	Q9H9J4	199	p.N199S
PF00443		3287		0.000890655	6.72193	Q14694	525	p.E525K
PF00443		3287		0.000890655	6.72193	Q93008	1687	p.V1687M
PF00443		3287		0.000890655	6.72193	P62068	122	p.H122R
PF00443		3287		0.000890655	6.72193	Q9BXU7	384	p.H384Y
PF00443		3287		0.000890655	6.72193	Q9Y4E8	382	p.D382Y
PF00443		3287		0.000890655	6.72193	Q70CQ3	163	p.H163Y
PF00443		3287		0.000890655	6.72193	P51784	402	p.Q402L
PF00443		3287		0.000890655	6.72193	A5PL36	758	p.L758I
PF00443		3287		0.000890655	6.72193	Q86T82	430	p.H430R
PF00443	15	3287	479	0.000890655	6.72193	Q92995	471	p.D471N
PF00443		3287		0.000890655	6.72193	Q9NVE5	160	p.S160F
PF00443		3287		0.000890655	6.72193	Q9NVE5	160	p.S160C
PF00443		3287		0.000890655	6.72193	Q9UHP3	297	p.E297D
PF00443		3287		0.000890655	6.72193	P62068	170	p.E170K
PF00443		3287		0.000890655	6.72193	Q9Y2K6	447	p.D447Y
PF00443		3287		0.000890655	6.72193	Q70EK9	486	p.Q486R
PF00443		3287		0.000890655	6.72193	Q9UPU5	1800	p.I1800V
PF00443		3287		0.000890655	6.72193	Q9UPU5	1800	p.N1800Y
PF00443		3287		0.000890655	6.72193	Q9Y4E8	436	p.T436A
PF00443	15	3287	1030	0.000890655	6.72193	Q9NVE5	237	p.R237K
PF00443		3287		0.000890655	6.72193	Q9UHP3	526	p.R526W
PF00443		3287		0.000890655	6.72193	Q0WX57	271	p.T271P
PF00443		3287		0.000890655	6.72193	Q9Y2K6	577	p.R577W
PF00443		3287		0.000890655	6.72193	Q70EK9	587	p.K587Q
PF00443		3287		0.000890655	6.72193	Q70EK9	587	p.K587N
PF00870	346	10997	143	2.53794e-157	6.70165	E9PFT5	127	p.Y127C
PF00870		10997		2.53794e-157	6.70165	E9PFT5	127	p.Y127N
PF00870		10997		2.53794e-157	6.70165	E9PFT5	127	p.Y127D
PF00870		10997		2.53794e-157	6.70165	E9PFT5	127	p.Y127H
PF00870		10997		2.53794e-157	6.70165	E9PFT5	127	p.Y127S
PF00870		10997		2.53794e-157	6.70165	E9PFT5	127	p.Y127F
PF00870		10997		2.53794e-157	6.70165	P04637	220	p.Y220C
PF00870		10997		2.53794e-157	6.70165	P04637	220	p.Y220N
PF00870		10997		2.53794e-157	6.70165	P04637	220	p.Y220D
PF00870		10997		2.53794e-157	6.70165	P04637	220	p.Y220H
PF00870		10997		2.53794e-157	6.70165	P04637	220	p.Y220S
PF00870		10997		2.53794e-157	6.70165	P04637	220	p.Y220F
PF00870		10997		2.53794e-157	6.70165	E7EQX7	220	p.Y220C
PF00870		10997		2.53794e-157	6.70165	E7EQX7	220	p.Y220N
PF00870		10997		2.53794e-157	6.70165	E7EQX7	220	p.Y220D
PF00870		10997		2.53794e-157	6.70165	E7EQX7	220	p.Y220H
PF00870		10997		2.53794e-157	6.70165	E7EQX7	220	p.Y220S
PF00870		10997		2.53794e-157	6.70165	E7EQX7	220	p.Y220F
PF00870		10997		2.53794e-157	6.70165	O15350	240	p.S240F
PF00022	13	1757	762	0.00887371	6.64428	Q8TDY3	275	p.G275R
PF00022		1757		0.00887371	6.64428	A5A3E0	973	p.G973D
PF00022		1757		0.00887371	6.64428	P68133	275	p.G275C
PF00022		1757		0.00887371	6.64428	P68133	275	p.G275D
PF00022		1757		0.00887371	6.64428	Q6S8J3	973	p.G973D
PF00091	28	1071	122	8.51574e-10	6.61438	Q3ZCM7	105	p.H105R
PF00091		1071		8.51574e-10	6.61438	A6NNZ2	105	p.R105H
PF00001	100	13705	4	1.66091e-42	6.59613	P34972	50	p.E50D
PF00001				1.66091e-42	6.59613	Q96P69	22	p.S22P
PF00001				1.66091e-42	6.59613	Q99680	58	p.S58G
PF00001				1.66091e-42	6.59613	Q86VZ1	40	p.G40D
PF00001				1.66091e-42	6.59613	Q86VZ1	40	p.G40C
PF00001				1.66091e-42	6.59613	P46095	89	p.E89G
PF00001				1.66091e-42	6.59613	P46095	89	p.P89L
PF00001				1.66091e-42	6.59613	Q9Y5X5	164	p.G164E
PF00001				1.66091e-42	6.59613	Q15760	82	p.G82S
PF00001				1.66091e-42	6.59613	Q9GZQ4	62	p.G62A
PF00001				1.66091e-42	6.59613	P32239	71	p.G71E
PF00001				1.66091e-42	6.59613	E5RK45	36	p.G36A
PF00001				1.66091e-42	6.59613	Q13639	36	p.G36A
PF00001				1.66091e-42	6.59613	P28223	91	p.G91E
PF00001				1.66091e-42	6.59613	P35462	46	p.G46S
PF00001				1.66091e-42	6.59613	Q13585	45	p.G45V
PF00001				1.66091e-42	6.59613	Q13585	45	p.G45S
PF00001				1.66091e-42	6.59613	P35414	45	p.G45D
PF00001				1.66091e-42	6.59613	Q8TDU9	56	p.G56V
PF00001				1.66091e-42	6.59613	Q8TDU9	56	p.G56E
PF00001				1.66091e-42	6.59613	Q9NSD7	98	p.G98V
PF00001				1.66091e-42	6.59613	P21730	54	p.G54D
PF00001				1.66091e-42	6.59613	Q9H228	53	p.E53D
PF00001				1.66091e-42	6.59613	Q969V1	51	p.G51V
PF00001				1.66091e-42	6.59613	Q969F8	59	p.G59R
PF00001				1.66091e-42	6.59613	P35372	87	p.A87G
PF00001				1.66091e-42	6.59613	P25090	43	p.G43V
PF00001				1.66091e-42	6.59613	Q99788	57	p.G57D
PF00001				1.66091e-42	6.59613	Q8NGJ8	49	p.G49E
PF00001				1.66091e-42	6.59613	Q8NGJ9	43	p.G43E
PF00001				1.66091e-42	6.59613	Q8NH64	41	p.G41V
PF00001				1.66091e-42	6.59613	Q8NH67	71	p.G71E
PF00001				1.66091e-42	6.59613	Q9HC97	37	p.L37R
PF00001				1.66091e-42	6.59613	P49019	44	p.G44D
PF00001				1.66091e-42	6.59613	Q8TDS4	44	p.G44D
PF00001				1.66091e-42	6.59613	O00398	51	p.A51S
PF00001				1.66091e-42	6.59613	Q9BXC1	36	p.G36E
PF00001				1.66091e-42	6.59613	Q96RI8	49	p.G49R
PF00001				1.66091e-42	6.59613	Q96RI8	49	p.G49E
PF00001				1.66091e-42	6.59613	P30559	56	p.G56W
PF00001				1.66091e-42	6.59613	P47898	57	p.W57L
PF00001				1.66091e-42	6.59613	P37288	68	p.G68V
PF00001				1.66091e-42	6.59613	P35348	43	p.G43R
PF00001				1.66091e-42	6.59613	E7EW16	43	p.G43R
PF00001				1.66091e-42	6.59613	P25025	65	p.G65R
PF00001				1.66091e-42	6.59613	P29371	102	p.G102E
PF00001				1.66091e-42	6.59613	P08172	40	p.G40R
PF00001				1.66091e-42	6.59613	Q9HBX9	422	p.G422V
PF00001				1.66091e-42	6.59613	Q8WXD0	432	p.G432R
PF00001				1.66091e-42	6.59613	P24530	118	p.G118R
PF00001				1.66091e-42	6.59613	Q6U736	50	p.G50E
PF00001				1.66091e-42	6.59613	Q5NUL3	57	p.G57V
PF00001				1.66091e-42	6.59613	Q86SM8	41	p.N41D
PF00001				1.66091e-42	6.59613	Q96LB1	47	p.G47E
PF00001				1.66091e-42	6.59613	Q96LB2	44	p.G44E
PF00001				1.66091e-42	6.59613	Q96LA9	44	p.G44E
PF00001				1.66091e-42	6.59613	P22888	376	p.G376E
PF00001				1.66091e-42	6.59613	Q15761	58	p.G58R
PF00001				1.66091e-42	6.59613	Q9UHM6	87	p.G87C
PF00001				1.66091e-42	6.59613	Q9UHM6	87	p.G87S
PF00001				1.66091e-42	6.59613	C9JWU6	87	p.G87S
PF00001				1.66091e-42	6.59613	Q8TDS7	44	p.G44D
PF00001				1.66091e-42	6.59613	Q8TCW9	79	p.G79E
PF00001				1.66091e-42	6.59613	Q8NFJ6	70	p.G70C
PF00001				1.66091e-42	6.59613	Q8N0W1	39	p.G39D
PF00001				1.66091e-42	6.59613	P30556	45	p.G45A
PF00001				1.66091e-42	6.59613	P30556	45	p.G45R
PF00001				1.66091e-42	6.59613	P51684	63	p.G63V
PF00001				1.66091e-42	6.59613	P51685	52	p.G52E
PF00001				1.66091e-42	6.59613	P51685	52	p.G52R
PF00001				1.66091e-42	6.59613	O00421	55	p.D55Y
PF00001				1.66091e-42	6.59613	P41597	59	p.G59A
PF00230	19	750	200	1.41099e-05	6.58667	O14520	219	p.M219I
PF00230		750		1.41099e-05	6.58667	Q5T5L5	155	p.M155I
PF00230		750		1.41099e-05	6.58667	B7Z4U2	219	p.M219I
PF00230		750		1.41099e-05	6.58667	P29972	185	p.D185Y
PF00230		750		1.41099e-05	6.58667	P41181	177	p.H177N
PF03137	14	1375	233	0.00359989	6.53673	Q9H2Y9	342	p.R342H
PF03137		1375		0.00359989	6.53673	Q92959	252	p.R252Q
PF03137		1375		0.00359989	6.53673	Q9UIG8	259	p.R259C
PF03137		1375		0.00359989	6.53673	Q9Y6L6	253	p.R253P
PF03137		1375		0.00359989	6.53673	Q9Y6L6	253	p.R253Q
PF03137		1375		0.00359989	6.53673	G3V0H7	206	p.R206H
PF03137		1375		0.00359989	6.53673	Q9NPD5	253	p.R253L
PF03137		1375		0.00359989	6.53673	Q9NPD5	253	p.R253P
PF03137		1375		0.00359989	6.53673	Q9NPD5	253	p.R253C
PF03137		1375		0.00359989	6.53673	P46721	240	p.R240H
PF03137		1375		0.00359989	6.53673	P46721	240	p.R240C
PF03137		1375		0.00359989	6.53673	Q6ZQN7	309	p.R309Q
PF00071	108	5480	51	2.01702e-45	6.44453	Q96HU8	33	p.R33W
PF00071			51	2.01702e-45	6.44453	Q99578	46	p.P46S
PF00071			51	2.01702e-45	6.44453	P61225	29	p.I29V
PF00071			51	2.01702e-45	6.44453	Q9NRW1	39	p.D39N
PF00071			51	2.01702e-45	6.44453	P15153	29	p.P29L
PF00071			51	2.01702e-45	6.44453	P63000	29	p.P29S
PF00071			51	2.01702e-45	6.44453	P63000	29	p.P29L
PF00071			51	2.01702e-45	6.44453	P08134	31	p.P31S
PF00071			51	2.01702e-45	6.44453	A4D1S5	43	p.T43S
PF00071			51	2.01702e-45	6.44453	Q9UL26	31	p.D31Y
PF05920	12	125	64	0.0257749	6.432	Q8IX15	107	p.R107H
PF05920		125		0.0257749	6.432	P78413	197	p.R197S
PF05920		125		0.0257749	6.432	P78413	197	p.R197H
PF05920		125		0.0257749	6.432	P78414	182	p.R182C
PF05920		125		0.0257749	6.432	P78412	201	p.R201C
PF05920		125		0.0257749	6.432	Q9BZI1	169	p.R169C
PF05920		125		0.0257749	6.432	Q8IUE1	105	p.R105H
PF05920		125		0.0257749	6.432	Q8IUE0	105	p.R105H
PF05920		125		0.0257749	6.432	Q9GZN2	73	p.R73W
PF05920		125		0.0257749	6.432	Q15583	219	p.R219G
PF01031	12	565	147	0.0357023	6.41416	Q05193	361	p.R361H
PF01031		565	147	0.0357023		P50570	361	p.R361Q
PF01031		565	147	0.0357023		P50570	361	p.R361L
PF00250	35	877	87	1.17896e-12	6.3854	Q6PJQ5	241	p.H241Y
PF00250		877		1.17896e-12	6.3854	O15409	553	p.R553L
PF00250		877		1.17896e-12	6.3854	Q8IVH2	516	p.R516C
PF00250		877		1.17896e-12	6.3854	Q548T7	514	p.R514C
PF00250		877		1.17896e-12	6.3854	Q548T7	514	p.R514H
PF00250		877		1.17896e-12	6.3854	O43524	211	p.R211Q
PF00250		877		1.17896e-12	6.3854	Q12778	214	p.R214C
PF00250		877		1.17896e-12	6.3854	Q12778	214	p.R214H
PF00250		877		1.17896e-12	6.3854	Q12947	149	p.R149P
PF00250		877		1.17896e-12	6.3854	Q6ZQN5	151	p.R151H
PF00250		877		1.17896e-12	6.3854	P55316	230	p.R230H
PF00250		877		1.17896e-12	6.3854	P55316	230	p.R230G
PF00250		877		1.17896e-12	6.3854	P58012	103	p.R103S
PF00250		877		1.17896e-12	6.3854	Q9UJU5	190	p.R190C
PF00250		877		1.17896e-12	6.3854	O43638	67	p.R67H
PF00250		877		1.17896e-12	6.3854	Q01167	307	p.R307C
PF00250		877		1.17896e-12	6.3854	A4D1Z4	332	p.R332W
PF00250		877		1.17896e-12	6.3854	P85037	354	p.R354W
PF00250		877		1.17896e-12	6.3854	Q92949	170	p.R170G
PF00250		877		1.17896e-12	6.3854	Q9P0K8	115	p.R115W
PF00250		877		1.17896e-12	6.3854	Q96NZ1	242	p.R242W
PF00250		877		1.17896e-12	6.3854	Q96NZ1	242	p.R242Q
PF00250		877		1.17896e-12	6.3854	O15353	320	p.R320W
PF00250		877		1.17896e-12	6.3854	O15353	320	p.R320Q
PF00856	17	1894	661	0.000213289	6.37276	Q96T68	684	p.K684N
PF00856		1894		0.000213289	6.37276	Q15047	1256	p.R1256W
PF00856		1894		0.000213289	6.37276	Q15047	1256	p.R1256Q
PF00856		1894		0.000213289	6.37276	A2ABF9	1202	p.R1202Q
PF00856		1894		0.000213289	6.37276	Q96KQ7	1145	p.R1145Q
PF00856		1894		0.000213289	6.37276	Q9BYW2	1657	p.P1657S
PF00856		1894		0.000213289	6.37276	Q03164	3935	p.R3935H
PF00856		1894		0.000213289	6.37276	Q03164	3935	p.R3935C
PF00856		1894		0.000213289	6.37276	Q9UMN6	2681	p.R2681C
PF08337	20	1872	13	9.47029e-06	6.36752	Q9HCM2	1323	p.R1323W
PF08337		1872		9.47029e-06	6.36752	Q9UIW2	1330	p.R1330W
PF08337		1872		9.47029e-06	6.36752	O60486	1024	p.R1024I
PF08337		1872		9.47029e-06	6.36752	Q9Y4D7	1357	p.R1357H
PF08337		1872		9.47029e-06	6.36752	Q9Y4D7	1357	p.R1357C
PF08337		1872		9.47029e-06	6.36752	O43157	1574	p.R1574T
PF08337		1872		9.47029e-06	6.36752	Q9ULL4	1339	p.R1339L
PF08337		1872		9.47029e-06	6.36752	Q9ULL4	1339	p.R1339C
PF01284	12	432	162	0.0396012	6.33333	O43761	132	p.R132C
PF01284		432		0.0396012	6.33333	A6NDP7	116	p.S116P
PF00443	14	3287	22	0.00600845	6.27381	Q9P2H5	440	p.K440N
PF00443		3287		0.00600845	6.27381	Q9UMW8	54	p.L54P
PF00443		3287		0.00600845	6.27381	Q9Y5T5	195	p.V195M
PF00443		3287		0.00600845	6.27381	Q9UHP3	168	p.P168L
PF00443		3287		0.00600845	6.27381	Q6R6M4	79	p.G79R
PF00443		3287		0.00600845	6.27381	Q6R6M4	79	p.G79E
PF00443		3287		0.00600845	6.27381	Q9BXU7	294	p.C294Y
PF00443		3287		0.00600845	6.27381	P40818	776	p.L776P
PF00443		3287		0.00600845	6.27381	Q13107	301	p.L301V
PF00443		3287		0.00600845	6.27381	Q9HBJ7	284	p.Q284L
PF00443		3287		0.00600845	6.27381	Q70EL3	43	p.V43G
PF00443	14	3287	26	0.00600845	6.27381	Q9P2H5	444	p.T444M
PF00443		3287		0.00600845	6.27381	Q9UHP3	172	p.K172N
PF00443		3287		0.00600845	6.27381	Q0WX57	83	p.Q83P
PF00443		3287		0.00600845	6.27381	Q0WX57	83	p.Q83H
PF00443		3287		0.00600845	6.27381	Q70CQ1	256	p.R256C
PF00443		3287		0.00600845	6.27381	Q9H0E7	276	p.R276K
PF00443		3287		0.00600845	6.27381	Q9UK80	215	p.R215Q
PF00443		3287		0.00600845	6.27381	P40818	780	p.R780C
PF00443		3287		0.00600845	6.27381	Q9Y4E8	292	p.K292N
PF00443		3287		0.00600845	6.27381	Q9Y4E8	292	p.S292G
PF00443		3287		0.00600845	6.27381	Q9HBJ7	288	p.P288L
PF00443	14	3287	149	0.00600845	6.27381	P45974	386	p.S386F
PF00443		3287		0.00600845	6.27381	Q96K76	234	p.D234G
PF00443		3287		0.00600845	6.27381	D6RBQ6	126	p.C126W
[truncated: 17,185 more rows]

## Sheet: OG
PFID	Total number of mutations at hotspot position	Total number of mutations in the domain	Position in MSA	P-value	Enrichment score	UniProt identifier	Position	Mutation AA
PF00180	404	528	128	0	309.121	O75874	132	p.R132C
						O75874	132	p.R132G
						O75874	132	p.R132H
						O75874	132	p.R132L
						O75874	132	p.R132S
						P48735	172	p.R172G
						P48735	172	p.R172K
						P48735	172	p.R172M
						P48735	172	p.R172S
						P48735	172	p.R172T
						P48735	172	p.R172W
PF00071	1829	3009	26	0	198.765	P01111	12	p.G12A
						P01112	12	p.G12A
						P01116	12	p.G12A
						P01111	12	p.G12C
						P01112	12	p.G12C
						P01116	12	p.G12C
						P01111	12	p.G12D
						P01112	12	p.G12D
						P01116	12	p.G12D
						P01116	12	p.G12F
						P01111	12	p.G12R
						P01112	12	p.G12R
						P01116	12	p.G12R
						P01111	12	p.G12S
						P01112	12	p.G12S
						P01116	12	p.G12S
						P01111	12	p.G12V
						P01116	12	p.G12V
						P01116	12	p.G12Y
PF00169	48	266	157	1.32e-82	141.654	P31749	17	p.E17K
						P31751	17	p.E17K
PF00503	110	359	237	5.8e-192	131.448	P29992	183	p.R183C
						P29992	183	p.R183L
						P50148	183	p.R183Q
						P63092	201	p.R201C
						P63092	201	p.R201H
						P63092	201	p.R201L
						P63092	201	p.R201S
						Q5JWF2	844	p.R844C
						Q5JWF2	844	p.R844H
						Q5JWF2	844	p.R844L
						Q5JWF2	844	p.R844S
PF03114	15	38	232	1.07534e-23	115.263	Q99961	184	p.R184C
PF01582	32	64	146	3.12812e-51	92.5	Q99836	265	p.L265P
PF00089	18	107	90	7.42e-26	88.486	P20151	39	p.Q39H
						P20151	39	p.Q39R
PF09755	4	17	215	0.00123328	80	Q16204	217	p.L217P
PF00613	230	753	26	0	79.4157	P42336	545	p.E545A
						P42336	545	p.E545D
						P42336	545	p.E545G
						P42336	545	p.E545K
						P42336	545	p.E545Q
PF07714	663	5457	343	0	71.5607	P35968	1052	p.D1052N
						P22607	641	p.D641G
						P11362	647	p.D647N
						P10721	816	p.D816G
						P10721	816	p.D816V
						P10721	816	p.D816Y
						P36888	835	p.D835E
						P36888	835	p.D835G
						P36888	835	p.D835H
						P36888	835	p.D835V
						P36888	835	p.D835Y
						P16234	842	p.D842H
						P00533	861	p.L861Q
						P42684	433	p.P433L
						P15056	600	p.V600E
						P15056	600	p.V600K
						P15056	600	p.V600R
						P04629	674	p.V674M
						P42684	433	p.W433C
PF00171	12	90	174	4.24116e-15	69.4667	P05091	189	p.L189P
PF03066	8	26	81	6.54385e-09	57.8462	P06748	90	p.G90R
PF15253	4	31	43	0.00787136	52.2581	Q15468	76	p.S76L
PF04905	12	39	9	4.73782e-14	51.6923	Q15742	208	p.F208L
PF00071	471	3009	101	0	51.1854	P01111	61	p.Q61H
						P01112	61	p.Q61H
						P01116	61	p.Q61H
						P01111	61	p.Q61K
						P01112	61	p.Q61K
						P01116	61	p.Q61K
						P01111	61	p.Q61L
						P01112	61	p.Q61L
						P01116	61	p.Q61L
						P01111	61	p.Q61P
						P01116	61	p.Q61P
						P01111	61	p.Q61R
						P01112	61	p.Q61R
						P01116	61	p.Q61R
						P63000	61	p.Q61R
						P61586	63	p.Q63K
PF03957	4	23	155	0.008322	50.6087	P05412	112	p.E112K
						P05412	112	p.E112Q
PF00503	41	359	263	6.41e-51	48.9944	P29992	209	p.Q209H
						P29992	209	p.Q209K
						P29992	209	p.Q209L
						P50148	209	p.Q209L
						P50148	209	p.Q209P
						P63092	227	p.Q227H
						P63092	227	p.Q227L
						P63092	227	p.Q227R
						Q5JWF2	870	p.Q870H
						Q5JWF2	870	p.Q870L
						Q5JWF2	870	p.Q870R
PF01056	14	166	45	1.03e-15	48.4096	P01106	44	p.E44D
						P04198	44	p.P44H
						P04198	44	p.P44L
PF00001	11	206	771	9.52e-12	48.2718	P16473	623	p.A623V
						P25106	251	p.R251L
						P25106	251	p.R251Q
						P25106	251	p.R251W
PF00069	15	363	207	1.72e-16	45.5785	Q02750	124	p.P124Q
						Q02750	124	p.P124S
						P36507	128	p.P128L
PF00501	12	189	176	2.12288e-12	42.4127	O95573	188	p.T188S
PF12851	4	70	135	0.021221	41.7143	Q8NFU7	1706	p.H1706N
						Q8NFU7	1706	p.H1706Q
						Q8NFU7	1706	p.H1706Y
PF08767	6	49	40	7.47838e-05	39.7959	O14980	749	p.R749Q
PF00001	9	206	769	2.21e-08	39.4952	Q86VZ1	234	p.R234H
						P25106	249	p.S249N
PF00613	112	753	23	2.7e-132	38.672	P42336	542	p.E542A
						P42336	542	p.E542G
						P42336	542	p.E542K
						P42336	542	p.E542Q
						P42336	542	p.E542V
PF00149	5	66	263	0.002113	36.7424	O00743	186	p.P186L
						O00743	186	p.P186S
PF00149	5	66	435	0.002113	36.7424	O00743	223	p.P223L
						O00743	223	p.P223S
PF01808	6	58	249	0.0002	33.931	P31939	384	p.L384F
						P31939	384	p.L384P
PF12126	8	111	134	3.04e-06	29.6216	P29590	295	p.R295C
						P29590	295	p.R295H
PF12126	8	111	199	3.03587e-06	29.6216	P29590	360	p.R360C
PF12145	8	130	242	3.22e-06	29.5385	Q93074	521	p.R521C
						Q93074	521	p.R521H
PF01534	5	64	230	0.00631926	29.2969	Q99835	412	p.L412F
PF00856	9	231	610	5.06e-07	27.6623	O96028	1150	p.T1150A
						Q9BZ95	1232	p.T1232A
						Q96L73	2029	p.T2029A
PF00069	9	363	57	5.89e-07	27.3471	P31751	170	p.R170W
						P11802	24	p.R24C
						P11802	24	p.R24H
						P11802	24	p.R24L
						P11802	24	p.R24S
						Q02750	86	p.S86A
PF00071	243	3009	27	1.9e-246	26.4078	P01116	13	p.G13A
						P01112	13	p.G13C
						P01116	13	p.G13C
						P01111	13	p.G13D
						P01112	13	p.G13D
						P01116	13	p.G13D
						P01111	13	p.G13R
						P01112	13	p.G13R
						P01116	13	p.G13R
						P01112	13	p.G13S
						P01116	13	p.G13S
						P01111	13	p.G13V
						P01112	13	p.G13V
						P01116	13	p.G13V
PF00503	22	359	359	3e-20	26.2897	P63092	323	p.D323A
						P63092	323	p.D323G
						P63092	323	p.D323V
						Q5JWF2	966	p.D966A
						Q5JWF2	966	p.D966G
						Q5JWF2	966	p.D966V
PF12126	7	111	291	9.57e-05	25.9189	P29590	452	p.V452A
						P29590	452	p.V452M
PF12126	7	111	326	9.57467e-05	25.9189	P29590	487	p.K487N
PF00180	32	528	96	1.61e-29	24.4849	O75874	100	p.R100L
						P48735	140	p.R140L
						P48735	140	p.R140Q
						P48735	140	p.R140W
PF12126	6	111	202	0.002617	22.2162	P29590	363	p.E363D
						P29590	363	p.E363K
PF00001	5	206	782	0.028086	21.9417	P16473	631	p.F631L
						P16473	631	p.F631S
PF00001	5	206	864	0.028086	21.9417	P16473	666	p.F666L
PF00856	7	231	281	0.000367	21.5151	O96028	1099	p.E1099K
						Q96L73	1978	p.E1978K
						Q03164	3865	p.S3865F
PF00856	7	231	561	0.000367	21.5151	Q96L73	2017	p.R2017Q
						Q03164	3903	p.R3903C
						Q03164	3903	p.R3903H
PF00501	6	189	235	0.00359698	21.2063	O95573	232	p.R232Q
PF00501	6	189	485	0.003597	21.2064	Q9UKU0	412	p.R412C
						Q9UKU0	412	p.R412H
PF01056	6	166	298	0.004037	20.747	P01106	73	p.T73A
						P01106	73	p.T73I
						P01106	73	p.T73P
PF01056	6	166	381	0.004037	20.747	P04198	333	p.A333S
						P01106	153	p.F153C
						P01106	153	p.F153S
PF00642	71	105	23	1.39e-73	19.6095	Q01081	34	p.S34F
						Q01081	34	p.S34Y
PF01840	8	54	96	7.69e-05	18.8148	P56278	76	p.R76C
						P56278	76	p.R76L
						P56279	83	p.R83Q
PF00134	16	148	26	6.78e-12	18.4865	P24385	44	p.Y44C
						P24385	44	p.Y44D
						P24385	44	p.Y44H
						P24385	44	p.Y44S
PF00069	6	363	534	0.008811	18.2314	Q02750	203	p.E203K
						Q02750	203	p.E203V
PF00169	6	266	203	0.010261	17.7068	P31751	25	p.R25Q
						Q08881	29	p.R29C
						Q08881	29	p.R29H
						Q08881	29	p.R29L
PF08347	6	122	123	0.011538	17.1639	Q9NQB0	87	p.A87T
PF00613	46	753	27	3.7e-35	15.8831	P42336	546	p.Q546E
						P42336	546	p.Q546H
						P42336	546	p.Q546K
						P42336	546	p.Q546L
						P42336	546	p.Q546P
						P42336	546	p.Q546R
PF00503	12	359	196	6.55e-07	14.3398	P63092	160	p.R160C
						Q5JWF2	803	p.R803C
PF00503	10	359	173	0.00013	11.9499	P63092	141	p.D141G
						Q5JWF2	784	p.D784G
PF00702	12	509	15	7.54e-06	11.5521	P05023	385	p.R385L
						P05023	385	p.R385Q
						P05023	385	p.R385W
						Q16720	482	p.R482C
						Q16720	482	p.R482H
PF04621	8	280	200	0.004707	11.4286	P41161	177	p.A177P
						P41161	177	p.A177T
PF00452	10	115	37	0.00023	10.9565	P10415	131	p.A131G
						P10415	131	p.A131V
PF00250	8	117	98	0.005768	10.9402	O43524	222	p.R222Q
						O43524	222	p.R222W
						Q12778	225	p.R225C
						Q12778	225	p.R225H
PF00071	98	3009	51	5.98e-61	10.6501	P63000	29	p.P29L
						P63000	29	p.P29S
PF00028	7	288	49	0.04767	10.2326	P55287	168	p.V168M
						P55287	62	p.V62L
PF00292	13	189	107	7.62e-06	9.90476	P23760	125	p.N125D
						P23760	125	p.N125K
						P23760	125	p.N125S
						P23760	125	p.N125T
PF00503	8	359	419	0.017488	9.55989	Q5JWF2	1017	p.R1017C
						P63092	374	p.R374C
PF00855	9	207	54	0.0041971	9.47826	O75475	19	p.P19L
PF00439	9	122	86	0.007067	8.77869	O60885	125	p.C125R
						O60885	125	p.C125Y
						O15164	965	p.E965K
PF06758	8	76	58	0.028814	8.63158	Q5VU43	1605	p.R1605C
						Q5VU43	1605	p.R1605H
						Q5VU43	1605	p.R1605L
PF00757	45	988	126	8.97e-23	8.38057	P00533	289	p.A289D
						P00533	289	p.A289T
						P00533	289	p.A289V
						P04626	293	p.A293V
						P21860	284	p.G284R
PF00041	10	589	436	0.003673	8.28523	P08922	1129	p.R1129S
						P16871	206	p.R206Q
						P42702	510	p.R510C
						P42702	510	p.R510H
PF00292	10	189	137	0.006782	7.61905	Q06710	127	p.S127F
						P23760	153	p.S153Y
						P23759	155	p.S155L
PF14843	42	988	117	1.42e-17	6.7166	P00533	598	p.G598A
						P00533	598	p.G598V
PF00071	57	3009	282	1.08e-22	6.19442	P01116	146	p.A146G
						P01116	146	p.A146P
						P01116	146	p.A146T
						P01116	146	p.A146V
						P63000	159	p.A159V
						P61586	161	p.A161V
						P63000	159	p.P159L
PF07714	56	5457	117	1.09e-21	6.04435	Q16288	602	p.K602R
						Q16288	602	p.K602T
						P07949	789	p.K789E
						O60674	912	p.K912T
						P04049	407	p.L407V
						P11362	546	p.N546D
						P11362	546	p.N546K
						P11362	546	p.N546S
						P21802	549	p.N549H
						P21802	549	p.N549K
						P21802	549	p.N549S
						P16234	659	p.N659K
						P00533	776	p.R776H
						P04626	784	p.R784L
						P23458	652	p.Y652D
PF02189	11	41	3	0.009636	5.90244	P40259	196	p.Y196C
						P40259	196	p.Y196F
						P40259	196	p.Y196H
						P40259	196	p.Y196N
						P40259	196	p.Y196S
PF07714	41	5457	340	8.14e-11	4.42532	P00519	384	p.L384P
						P15056	597	p.L597P
						P15056	597	p.L597Q
						P15056	597	p.L597R
						P10721	813	p.L813I
						P00533	858	p.L858R
						Q08881	503	p.M503V
						P04629	671	p.M671T
PF00792	19	753	130	0.000839	4.39044	P42336	453	p.E453G
						P42336	453	p.E453K
						P42336	453	p.E453Q
PF00757	23	988	150	6.87e-05	4.2834	P04626	310	p.S310F
						P04626	310	p.S310P
						P04626	310	p.S310Y
PF02192	40	753	57	7.58385e-10	4.14343	P42336	88	p.R88Q
PF00757	22	988	89	0.000299	4.09717	P00533	252	p.R252C
						P00533	252	p.R252H
						P00533	252	p.R252P
						P00533	252	p.R252S
PF07714	33	5457	342	6.01e-06	3.56185	P21802	649	p.A649D
						P21802	649	p.A649T
						P04629	673	p.D673N
						P11362	646	p.K646E
						P35968	1051	p.R1051Q
						Q9UM73	1275	p.R1275L
						Q9UM73	1275	p.R1275Q
						P06239	387	p.R387C
						P22455	635	p.R635S
						P22607	640	p.R640W
						P36888	834	p.R834Q
						P09619	849	p.R849G
						P04626	868	p.R868W
						P42684	432	p.V432I
PF00757	19	988	147	0.018697	3.53846	P21860	297	p.D297N
						P21860	297	p.D297V
						P21860	297	p.D297Y
						P00533	303	p.D303H
						P00533	303	p.D303N
PF07714	31	5457	27	7.46e-05	3.34598	P06239	257	p.G257E
						P15056	469	p.G469A
						P15056	469	p.G469E
						P15056	469	p.G469L
						P15056	469	p.G469R
						P15056	469	p.G469V
						P00533	724	p.G724S
						P07949	736	p.G736R
						P21802	493	p.P493L
PF07714	30	5457	357	0.000251	3.23804	P43405	527	p.K527N
						P22455	645	p.K645E
						P22607	650	p.K650E
						P22607	650	p.K650N
						P11362	656	p.K656E
						P21802	659	p.K659E
						P21802	659	p.K659N
						P04629	683	p.V683G
						P10721	825	p.V825A
PF07714	27	5457	107	0.007754	2.91424	P42684	339	p.E339K
						Q9UM73	1174	p.F1174C
						Q9UM73	1174	p.F1174I
						Q9UM73	1174	p.F1174L
						Q9UM73	1174	p.F1174V
						P11362	538	p.I538T
						P10721	647	p.L647H
						P36888	668	p.L668P
						P23458	932	p.L932R
						P04629	567	p.S567P
						P23458	645	p.V645F
						P00533	769	p.V769L
						P04626	777	p.V777L
						P04626	777	p.V777M
The detected enriched domain hotspots are listed by their Pfam domain identifier, the number of mutations in the hotspots, the position in MSA, the corrected p-value, the mutation enrichment score expressed as the ratio of the observed number of domain mutations to the expected number of mutation, the UniProt identifier, mutated position and the amino acid mutation. The lists sorted by enrichment…

## Sheet: TS
PFID	Total number of mutations at hotspot position	Total number of mutations in the domain	Position in MSA	P-value	Enrichment score	UniProt identifier	Position	Mutation AA
PF00069	80	564	579	4.62408e-142	156.454	P45985	252	p.G252R
PF00069		564	579	4.62408e-142	156.454	O96017	373	p.K373E
PF00069		564	579	4.62408e-142	156.454	Q9NYV4	882	p.R882L
PF00069		564	579	4.62408e-142	156.454	Q9NYV4	882	p.R882Q
PF00443	4	50	206	0.000176384	117.84	Q9NQC7	678	p.E678G
PF00443		50	206	0.000176384	117.84	Q9NQC7	678	p.E678K
PF00069	40	564	653	1.53276e-57	78.227	O96017	390	p.Y390C
PF00069		564	653	1.53276e-57	78.227	Q9NYV4	901	p.Y901C
PF00145	12	79	73	1.25386e-15	72.1519	Q9Y6K1	693	p.R693C
PF00145		79	73	1.25386e-15	72.1519	Q9Y6K1	693	p.R693H
PF00145		79	73	1.25386e-15	72.1519	Q9Y6K1	693	p.R693P
PF12851	4	44	550	0.00168338	66.3636	Q6N021	1762	p.I1762V
PF00917	29	95	170	9.25942e-40	61.3579	O43791	133	p.F133C
PF00917		95	170	9.25942e-40	61.3579	O43791	133	p.F133L
PF00917		95	170	9.25942e-40	61.3579	O43791	133	p.F133S
PF00917		95	170	9.25942e-40	61.3579	O43791	133	p.F133V
PF13639	4	7	30	0.00142568	55.4286	Q68DV7	286	p.R286Q
PF13639		7	30	0.00142568	55.4286	Q68DV7	286	p.R286W
PF14631	8	219	801	2.18751e-08	52.0183	Q9BXW9	802	p.Q802H
PF03104	31	274	222	1.72986e-37	46.2737	Q07864	286	p.P286H
PF03104		274	222	1.72986e-37	46.2737	Q07864	286	p.P286R
PF03104		274	222	1.72986e-37	46.2737	Q07864	286	p.P286S
PF07714	5	68	380	0.000491489	43.3088	O43283	317	p.V317A
PF07714		68	380	0.000491489	43.3088	O43283	317	p.V317F
PF00176	14	281	616	3.39217e-15	42.9964	P46100	1747	p.T1747K
PF00176		281	616	3.39217e-15	42.9964	P51532	910	p.T910M
PF05053	4	80	170	0.0107944	42	O00255	171	p.R171L
PF05053		80	170	0.0107944	42	O00255	171	p.R171Q
PF05053		80	170	0.0107944	42	O00255	171	p.R171W
PF00069	20	564	602	9.91238e-22	39.1135	O96017	381	p.M381V
PF00069		564	602	9.91238e-22	39.1135	Q9NYV4	890	p.R890H
PF14631	6	219	870	5.49329e-05	39.0137	Q9BXW9	871	p.K871N
PF00010	28	73	65	2.90063e-33	38.3562	P61244	60	p.R60Q
PF03166	46	275	45	2.34313e-52	36.2982	Q13485	361	p.R361C
PF03166		275	45	2.34313e-52	36.2982	Q13485	361	p.R361G
PF03166		275	45	2.34313e-52	36.2982	Q13485	361	p.R361H
PF03166		275	45	2.34313e-52	36.2982	Q13485	361	p.R361P
PF03166		275	45	2.34313e-52	36.2982	Q13485	361	p.R361S
PF00069	18	564	905	1.53722e-18	35.2021	P36894	486	p.R486L
PF00069		564	905	1.53722e-18	35.2021	P36894	486	p.R486Q
PF00069		564	905	1.53722e-18	35.2021	P36894	486	p.R486W
PF07714	4	68	117	0.0225778	34.6471	O43283	218	p.A218T
PF07714	4	68	296	0.0225778	34.6471	O43283	278	p.R278C
PF04065	8	74	19	1.46748e-06	29.4054	O75175	20	p.E20K
PF04065		74	19	1.46748e-06	29.4054	O75175	20	p.R20H
PF00400	72	857	101	1.50347e-74	28.7328	Q969H0	385	p.R385C
PF00400		857	101	1.50347e-74	28.7328	Q969H0	385	p.R385H
PF00400		857	101	1.50347e-74	28.7328	Q969H0	385	p.R385L
PF00400		857	101	1.50347e-74	28.7328	Q969H0	465	p.R465C
PF00400		857	101	1.50347e-74	28.7328	Q969H0	465	p.R465H
PF00400		857	101	1.50347e-74	28.7328	Q969H0	465	p.R465L
PF00400		857	101	1.50347e-74	28.7328	Q969H0	505	p.R505C
PF00400		857	101	1.50347e-74	28.7328	Q969H0	505	p.R505G
PF00400		857	101	1.50347e-74	28.7328	Q969H0	505	p.R505H
PF00400		857	101	1.50347e-74	28.7328	Q969H0	505	p.R505L
PF00400		857	101	1.50347e-74	28.7328	Q969H0	505	p.R505S
PF00400		857	101	1.50347e-74	28.7328	Q969H0	505	p.S505T
PF00400		857	101	1.50347e-74	28.7328	Q969H0	585	p.S585T
PF00400		857	101	1.50347e-74	28.7328	Q969H0	385	p.T385K
PF00400		857	101	1.50347e-74	28.7328	Q969H0	385	p.T385P
PF00400		857	101	1.50347e-74	28.7328	Q9BZK7	395	p.Y395H
PF00400		857	101	1.50347e-74	28.7328	Q969H0	465	p.Y465C
PF00400		857	101	1.50347e-74	28.7328	Q969H0	465	p.Y465H
PF00400		857	101	1.50347e-74	28.7328	Q969H0	545	p.Y545C
PF00400		857	101	1.50347e-74	28.7328	Q969H0	545	p.Y545H
PF03104	18	274	392	1.29624e-16	26.8686	Q07864	411	p.V411L
PF02460	6	248	399	0.000531538	26.4435	Q13635	979	p.G979C
PF02460		248	399	0.000531538	26.4435	Q13635	979	p.G979S
PF02460		248	399	0.000531538	26.4435	Q13635	979	p.N979S
PF02460	6	248	479	0.000531538	26.4435	Q13635	988	p.E988G
PF02460		248	479	0.000531538	26.4435	Q13635	988	p.V988A
PF02460		248	479	0.000531538	26.4435	Q13635	988	p.V988E
PF02460	6	248	697	0.000531538	26.4435	Q13635	1064	p.T1064M
PF02460		248	697	0.000531538	26.4435	Q13635	1064	p.V1064F
PF02460		248	697	0.000531538	26.4435	Q13635	1064	p.V1064G
PF02460	6	248	698	0.000531538	26.4435	Q13635	1065	p.E1065K
PF02460		248	698	0.000531538	26.4435	Q13635	1065	p.V1065F
PF02460		248	698	0.000531538	26.4435	Q13635	1065	p.V1065G
PF00782	75	511	128	6.31674e-76	26.272	P60484	130	p.R130G
PF00782		511	128	6.31674e-76	26.272	P60484	130	p.R130L
PF00782		511	128	6.31674e-76	26.272	P60484	130	p.R130P
PF00782		511	128	6.31674e-76	26.272	P60484	130	p.R130Q
PF08214	10	124	93	4.52879e-08	25.3226	Q09472	1399	p.D1399N
PF08214		124	93	4.52879e-08	25.3226	Q09472	1399	p.D1399Y
PF00010	18	73	10	1.177e-16	24.6575	P61244	28	p.H28R
PF06777	13	94	46	6.0595e-11	23.7872	P18074	288	p.D288N
PF06777	13	94	70	6.0595e-11	23.7872	P18074	312	p.D312N
PF08514	7	36	30	6.79901e-05	23.3333	Q8N3U4	184	p.R184L
PF08514		36	30	6.79901e-05	23.3333	Q8N3U4	184	p.R184Q
PF08514		36	30	6.79901e-05	23.3333	Q8N3U4	184	p.R184W
PF04065	6	74	69	0.00132469	22.0541	O75175	70	p.E70K
PF02460	5	248	806	0.0143319	22.0363	Q13635	1130	p.A1130V
PF02460		248	806	0.0143319	22.0363	Q13635	1130	p.V1130M
PF00870	765	7491	196	0	21.7521	P04637	273	p.R273C
PF00870		7491	196	0	21.7521	P04637	273	p.R273G
PF00870		7491	196	0	21.7521	P04637	273	p.R273H
PF00870		7491	196	0	21.7521	P04637	273	p.R273L
PF00870		7491	196	0	21.7521	P04637	273	p.R273P
PF00870		7491	196	0	21.7521	P04637	273	p.R273S
PF00069	11	564	92	3.2e-08	21.5124	O96017	251	p.I251M
PF00069		564	92	3.2e-08	21.5124	P45985	134	p.R134L
PF00069		564	92	3.2e-08	21.5124	P45985	134	p.R134W
PF00069		564	92	3.2e-08	21.5124	Q15831	87	p.R87M
PF00616	10	122	254	2.192e-07	21.4754	P21359	1444	p.K1444E
PF00616		122	254	2.192e-07	21.4754	P21359	1444	p.K1444N
PF00616		122	254	2.192e-07	21.4754	P21359	1444	p.K1444R
PF00616	10	122	257	2.192e-07	21.4754	P21359	1447	p.Q1447H
PF00616		122	257	2.192e-07	21.4754	P21359	1447	p.Q1447K
PF00616		122	257	2.192e-07	21.4754	P21359	1447	p.Q1447R
PF09422	6	152	11	0.00217792	20.5658	Q5JTC6	99	p.L99M
PF09422		152	11	0.00217792	20.5658	Q5JTC6	99	p.L99P
PF09422	6	152	125	0.00217792	20.5658	Q5JTC6	198	p.E198D
PF09422		152	125	0.00217792	20.5658	Q5JTC6	198	p.E198K
PF09422		152	125	0.00217792	20.5658	Q5JTC6	198	p.E198Q
PF00069	10	564	816	6.9942e-07	19.5567	Q15831	251	p.G251F
PF00069		564	816	6.9942e-07	19.5567	Q15831	251	p.G251R
PF00069		564	816	6.9942e-07	19.5567	Q15831	251	p.G251V
PF00069		564	816	6.9942e-07	19.5567	P45985	303	p.G303V
PF00069		564	816	6.9942e-07	19.5567	Q9NYV4	932	p.K932N
PF00069		564	816	6.9942e-07	19.5567	P36894	453	p.Y453F
PF01031	10	158	147	7.20854e-07	19.1139	P50570	361	p.R361L
PF01031		158	147	7.20854e-07	19.1139	P50570	361	p.R361Q
PF01088	5	58	27	0.0259795	18.9655	Q92560	31	p.E31A
PF01088		58	27	0.0259795	18.9655	Q92560	31	p.E31D
PF01088		58	27	0.0259795	18.9655	Q92560	31	p.E31G
PF01088		58	27	0.0259795	18.9655	Q92560	31	p.E31K
PF01088		58	27	0.0259795	18.9655	Q92560	31	p.E31V
PF02259	12	338	438	1.81317e-08	18.568	Q13315	2417	p.L2417M
PF02259		338	438	1.81317e-08	18.568	Q13315	2417	p.L2417P
PF02259		338	438	1.81317e-08	18.568	Q13315	2417	p.L2417Q
PF00176	6	281	459	0.00424206	18.427	P46100	1653	p.V1653A
PF00176	6	281	626	0.00424206	18.427	P46100	1757	p.E1757A
PF00176		281	626	0.00424206	18.427	P51532	920	p.E920K
PF04873	5	91	223	0.0335652	18.1868	P38398	871	p.P871L
PF00373	8	161	360	7.43515e-05	18.087	P35240	219	p.V219A
PF02338	5	54	45	0.0324333	18.0556	P21580	136	p.R136C
PF02338		54	45	0.0324333	18.0556	P21580	136	p.R136H
PF00616	8	122	6	0.000104323	17.1803	P21359	1258	p.W1258L
PF00616		122	6	0.000104323	17.1803	P21359	1258	p.W1258R
PF00917	8	95	168	0.000109973	16.9263	O43791	131	p.W131C
PF00917		95	168	0.000109973	16.9263	O43791	131	p.W131G
PF00917		95	168	0.000109973	16.9263	O43791	131	p.W131R
PF00917		95	168	0.000109973	16.9263	O43791	131	p.W131S
PF08514	5	36	98	0.0434817	16.6667	Q8N3U4	252	p.R252Q
PF00870	566	7491	171	0	16.0937	P04637	248	p.R248G
PF00870		7491	171	0	16.0937	P04637	248	p.R248L
PF00870		7491	171	0	16.0937	P04637	248	p.R248P
PF00870		7491	171	0	16.0937	P04637	248	p.R248Q
PF00870		7491	171	0	16.0937	P04637	248	p.R248W
PF00069	8	564	466	0.000247728	15.6454	O96017	346	p.R346C
PF00069		564	466	0.000247728	15.6454	O96017	346	p.R346G
PF00069		564	466	0.000247728	15.6454	O96017	346	p.R346H
PF00069		564	466	0.000247728	15.6454	O96017	346	p.R346L
PF00069		564	466	0.000247728	15.6454	O96017	346	p.R346S
PF00069		564	466	0.000247728	15.6454	Q9NYV4	858	p.R858W
PF00870	519	7491	88	0	14.7573	P04637	175	p.R175C
PF00870		7491	88	0	14.7573	P04637	175	p.R175G
PF00870		7491	88	0	14.7573	P04637	175	p.R175H
PF00870		7491	88	0	14.7573	P04637	175	p.R175L
PF11864	6	172	421	0.0146279	14.7209	P49815	472	p.V472A
PF11864		172	421	0.0146279	14.7209	P49815	472	p.V472M
PF00454	13	338	239	5.31457e-08	14.3846	Q13315	2875	p.N2875K
PF00454		338	239	5.31457e-08	14.3846	Q13315	2875	p.N2875S
PF00454		338	239	5.31457e-08	14.3846	Q13315	2875	p.N2875T
PF05192	6	151	117	0.0167368	14.3444	P43246	406	p.R406L
PF05192		151	117	0.0167368	14.3444	P43246	406	p.R406Q
PF02259	9	338	448	9.6473e-05	13.926	Q13315	2427	p.L2427P
PF02259		338	448	9.6473e-05	13.926	Q13315	2427	p.L2427R
PF00069	7	564	545	0.00392096	13.6897	Q15831	194	p.D194Y
PF00069		564	545	0.00392096	13.6897	P45985	247	p.D247N
PF00069		564	545	0.00392096	13.6897	O60566	911	p.P911L
PF00069	7	564	671	0.00392096	13.6897	O96017	398	p.S398C
PF00373	6	161	86	0.0229847	13.5652	P35240	153	p.Y153C
PF00373		161	86	0.0229847	13.5652	P35240	153	p.Y153H
PF00856	8	433	566	0.000908789	13.1178	Q9BYW2	1629	p.H1629R
PF00856		433	566	0.000908789	13.1178	Q9BYW2	1629	p.H1629Y
PF00856		433	566	0.000908789	13.1178	Q8NEZ4	4849	p.H4849Y
PF00856		433	566	0.000908789	13.1178	Q9BYW2	1629	p.R1629W
PF00616	6	122	146	0.0298327	12.8852	P21359	1351	p.I1351M
PF00616		122	146	0.0298327	12.8852	P21359	1351	p.I1351V
PF00616	6	122	70	0.0298327	12.8852	P21359	1306	p.R1306L
PF00616		122	70	0.0298327	12.8852	P21359	1306	p.R1306Q
PF03542	6	172	351	0.0383143	12.3837	P49815	901	p.R901C
PF03542		172	351	0.0383143	12.3837	P49815	901	p.R901H
PF00454	11	338	169	1.08204e-05	12.1716	Q13315	2832	p.R2832C
PF00454		338	169	1.08204e-05	12.1716	Q13315	2832	p.R2832S
PF00656	10	248	16	6.29934e-05	11.9758	Q14790	250	p.R250Q
PF00656		248	16	6.29934e-05	11.9758	Q14790	250	p.R250W
PF00454	10	338	358	0.000135354	11.0651	Q13315	2954	p.Y2954C
PF00454		338	358	0.000135354	11.0651	Q13315	2954	p.Y2954H
PF02259	7	338	471	0.0173276	10.8314	Q13315	2442	p.Q2442H
PF02259		338	471	0.0173276	10.8314	Q13315	2442	p.Q2442P
PF02259		338	471	0.0173276	10.8314	Q13315	2442	p.Q2442R
PF02259	7	338	98	0.0173276	10.8314	Q13315	2164	p.E2164G
PF02259		338	98	0.0173276	10.8314	Q13315	2164	p.E2164K
PF02259		338	98	0.0173276	10.8314	Q13315	2164	p.E2164Q
PF13307	8	171	91	0.00358542	10.7602	Q9BX63	745	p.A745T
PF13307		171	91	0.00358542	10.7602	Q9BX63	745	p.A745V
PF03104	7	274	405	0.0215225	10.4489	Q07864	424	p.L424I
PF03104		274	405	0.0215225	10.4489	Q07864	424	p.L424V
PF03166	13	275	70	2.9037e-06	10.2582	Q13485	386	p.G386A
PF03166		275	70	2.9037e-06	10.2582	Q13485	386	p.G386D
PF03166		275	70	2.9037e-06	10.2582	Q13485	386	p.G386S
PF03166		275	70	2.9037e-06	10.2582	Q13485	386	p.G386V
PF00620	9	228	114	0.00126635	10.1447	P27986	194	p.D194G
PF00620		228	114	0.00126635	10.1447	P27986	194	p.D194H
PF00620		228	114	0.00126635	10.1447	P27986	194	p.D194N
PF00620	9	228	43	0.00126635	10.1447	P27986	164	p.D164G
PF00620		228	43	0.00126635	10.1447	P27986	164	p.D164H
PF00620		228	43	0.00126635	10.1447	P27986	164	p.D164N
PF01858	14	285	70	8.78777e-07	10.0211	P06400	440	p.E440K
PF00010	7	73	40	0.0312234	9.58904	P61244	47	p.R47W
PF00620	8	228	241	0.0132621	9.01754	P27986	267	p.K267E
PF00620	8	228	247	0.0132621	9.01754	P27986	273	p.L273P
PF00620		228	247	0.0132621	9.01754	P27986	273	p.R273G
PF00620		228	247	0.0132621	9.01754	P27986	273	p.R273I
PF03166	11	275	34	0.000304386	8.68	Q13485	351	p.D351G
PF03166		275	34	0.000304386	8.68	Q13485	351	p.D351H
PF03166		275	34	0.000304386	8.68	Q13485	351	p.D351V
PF03166		275	34	0.000304386	8.68	Q13485	351	p.D351Y
PF01857	13	285	53	2.51926e-05	8.52982	P06400	698	p.R698G
PF01857		285	53	2.51926e-05	8.52982	P06400	698	p.R698S
PF01857		285	53	2.51926e-05	8.52982	P06400	698	p.R698W
PF00870	286	7491	205	5.17531e-152	8.13216	P04637	282	p.R282G
PF00870		7491	205	5.17531e-152	8.13216	P04637	282	p.R282P
PF00870		7491	205	5.17531e-152	8.13216	P04637	282	p.R282Q
PF00870		7491	205	5.17531e-152	8.13216	P04637	282	p.R282W
PF00870	268	7491	168	1.31111e-135	7.62034	P04637	245	p.G245A
PF00870		7491	168	1.31111e-135	7.62034	P04637	245	p.G245C
PF00870		7491	168	1.31111e-135	7.62034	P04637	245	p.G245D
PF00870		7491	168	1.31111e-135	7.62034	P04637	245	p.G245R
PF00870		7491	168	1.31111e-135	7.62034	P04637	245	p.G245S
PF00870		7491	168	1.31111e-135	7.62034	P04637	245	p.G245V
PF01858	10	285	163	0.00640757	7.15789	P06400	533	p.E533G
PF01858		285	163	0.00640757	7.15789	P06400	533	p.E533K
PF01847	11	243	63	0.00218267	7.06173	P40337	121	p.D121G
PF01847		243	63	0.00218267	7.06173	P40337	121	p.D121V
PF01847		243	63	0.00218267	7.06173	P40337	121	p.D121Y
PF01857	10	285	16	0.0135233	6.5614	P06400	661	p.R661L
PF01857		285	16	0.0135233	6.5614	P06400	661	p.R661W
PF01857	10	285	73	0.0135233	6.5614	P06400	718	p.D718G
PF01857		285	73	0.0135233	6.5614	P06400	718	p.D718N
PF12349	10	248	160	0.0145615	6.49194	Q13635	616	p.P616L
PF12349		248	160	0.0145615	6.49194	Q13635	616	p.S616G
PF12349		248	160	0.0145615	6.49194	Q13635	616	p.S616I
PF12349		248	160	0.0145615	6.49194	Q13635	616	p.S616T
PF00870	209	7491	143	7.26298e-86	5.94273	P04637	220	p.Y220C
PF00870		7491	143	7.26298e-86	5.94273	P04637	220	p.Y220D
PF00870		7491	143	7.26298e-86	5.94273	P04637	220	p.Y220F
PF00870		7491	143	7.26298e-86	5.94273	P04637	220	p.Y220H
PF00870		7491	143	7.26298e-86	5.94273	P04637	220	p.Y220N
PF00870		7491	143	7.26298e-86	5.94273	P04637	220	p.Y220S
PF00782	15	511	87	0.000978778	5.2544	P60484	92	p.D92E
PF00782		511	87	0.000978778	5.2544	P60484	92	p.D92G
PF00782		511	87	0.000978778	5.2544	P60484	92	p.D92H
PF00870	178	7491	96	1.33578e-62	5.06127	P04637	179	p.H179D
PF00870		7491	96	1.33578e-62	5.06127	P04637	179	p.H179L
PF00870		7491	96	1.33578e-62	5.06127	P04637	179	p.H179N
PF00870		7491	96	1.33578e-62	5.06127	P04637	179	p.H179P
PF00870		7491	96	1.33578e-62	5.06127	P04637	179	p.H179Q
PF00870		7491	96	1.33578e-62	5.06127	P04637	179	p.H179R
PF00870		7491	96	1.33578e-62	5.06127	P04637	179	p.H179Y
PF00870	173	7491	93	4.60827e-59	4.9191	P04637	176	p.C176F
PF00870		7491	93	4.60827e-59	4.9191	P04637	176	p.C176G
PF00870		7491	93	4.60827e-59	4.9191	P04637	176	p.C176R
PF00870		7491	93	4.60827e-59	4.9191	P04637	176	p.C176S
PF00870		7491	93	4.60827e-59	4.9191	P04637	176	p.C176W
PF00870		7491	93	4.60827e-59	4.9191	P04637	176	p.C176Y
PF00870	163	7491	172	3.50815e-52	4.63476	P04637	249	p.R249G
PF00870		7491	172	3.50815e-52	4.63476	P04637	249	p.R249K
PF00870		7491	172	3.50815e-52	4.63476	P04637	249	p.R249M
PF00870		7491	172	3.50815e-52	4.63476	P04637	249	p.R249S
PF00870		7491	172	3.50815e-52	4.63476	P04637	249	p.R249T
PF00870		7491	172	3.50815e-52	4.63476	P04637	249	p.R249W
PF00271	14	515	143	0.0490197	3.99612	P51532	1192	p.R1192C
PF00271		515	143	0.0490197	3.99612	P51532	1192	p.R1192G
PF00271		515	143	0.0490197	3.99612	P51532	1192	p.R1192H
PF00271		515	143	0.0490197	3.99612	P46100	2153	p.R2153C
PF00271		515	143	0.0490197	3.99612	P19447	645	p.R645Q
PF00870	132	7491	116	1.1777e-32	3.7533	P04637	193	p.H193L
PF00870		7491	116	1.1777e-32	3.7533	P04637	193	p.H193N
PF00870		7491	116	1.1777e-32	3.7533	P04637	193	p.H193P
PF00870		7491	116	1.1777e-32	3.7533	P04637	193	p.H193R
PF00870		7491	116	1.1777e-32	3.7533	P04637	193	p.H193Y
PF00870	122	7491	63	5.21146e-27	3.46896	P04637	158	p.R158C
PF00870		7491	63	5.21146e-27	3.46896	P04637	158	p.R158G
PF00870		7491	63	5.21146e-27	3.46896	P04637	158	p.R158H
PF00870		7491	63	5.21146e-27	3.46896	P04637	158	p.R158L
PF00870		7491	63	5.21146e-27	3.46896	P04637	158	p.R158P
PF00870		7491	63	5.21146e-27	3.46896	P04637	158	p.R158S
PF00870	117	7491	189	2.54957e-24	3.32679	P04637	266	p.G266E
PF00870		7491	189	2.54957e-24	3.32679	P04637	266	p.G266R
PF00870		7491	189	2.54957e-24	3.32679	P04637	266	p.G266V
PF00870	116	7491	118	8.57486e-24	3.29836	P04637	195	p.I195F
PF00870		7491	118	8.57486e-24	3.29836	P04637	195	p.I195M
PF00870		7491	118	8.57486e-24	3.29836	P04637	195	p.I195N
PF00870		7491	118	8.57486e-24	3.29836	P04637	195	p.I195S
PF00870		7491	118	8.57486e-24	3.29836	P04637	195	p.I195T
PF00870	114	7491	201	9.44831e-23	3.24149	P04637	278	p.P278A
PF00870		7491	201	9.44831e-23	3.24149	P04637	278	p.P278H
PF00870		7491	201	9.44831e-23	3.24149	P04637	278	p.P278L
PF00870		7491	201	9.44831e-23	3.24149	P04637	278	p.P278R
PF00870		7491	201	9.44831e-23	3.24149	P04637	278	p.P278S
PF00870		7491	201	9.44831e-23	3.24149	P04637	278	p.P278T
PF00870	110	7491	68	1.03066e-20	3.12775	P04637	163	p.Y163C
PF00870		7491	68	1.03066e-20	3.12775	P04637	163	p.Y163D
PF00870		7491	68	1.03066e-20	3.12775	P04637	163	p.Y163H
PF00870		7491	68	1.03066e-20	3.12775	P04637	163	p.Y163N
PF00870	98	7491	203	5.41657e-15	2.78654	P04637	280	p.R280G
PF00870		7491	203	5.41657e-15	2.78654	P04637	280	p.R280I
PF00870		7491	203	5.41657e-15	2.78654	P04637	280	p.R280K
PF00870		7491	203	5.41657e-15	2.78654	P04637	280	p.R280S
PF00870		7491	203	5.41657e-15	2.78654	P04637	280	p.R280T
PF00870	97	7491	161	1.52197e-14	2.75811	P04637	238	p.C238F
PF00870		7491	161	1.52197e-14	2.75811	P04637	238	p.C238G
PF00870		7491	161	1.52197e-14	2.75811	P04637	238	p.C238R
PF00870		7491	161	1.52197e-14	2.75811	P04637	238	p.C238S
PF00870		7491	161	1.52197e-14	2.75811	P04637	238	p.C238W
PF00870		7491	161	1.52197e-14	2.75811	P04637	238	p.C238Y
PF00870	90	7491	160	1.56374e-11	2.55907	P04637	237	p.M237I
PF00870		7491	160	1.56374e-11	2.55907	P04637	237	p.M237K
PF00870		7491	160	1.56374e-11	2.55907	P04637	237	p.M237L
PF00870		7491	160	1.56374e-11	2.55907	P04637	237	p.M237T
PF00870		7491	160	1.56374e-11	2.55907	P04637	237	p.M237V
PF00870	90	7491	164	1.56374e-11	2.55907	P04637	241	p.S241A
PF00870		7491	164	1.56374e-11	2.55907	P04637	241	p.S241C
PF00870		7491	164	1.56374e-11	2.55907	P04637	241	p.S241F
PF00870		7491	164	1.56374e-11	2.55907	P04637	241	p.S241P
PF00870		7491	164	1.56374e-11	2.55907	P04637	241	p.S241Y
PF00870	85	7491	157	1.58725e-09	2.4169	P04637	234	p.Y234C
PF00870		7491	157	1.58725e-09	2.4169	P04637	234	p.Y234D
PF00870		7491	157	1.58725e-09	2.4169	P04637	234	p.Y234H
PF00870		7491	157	1.58725e-09	2.4169	P04637	234	p.Y234N
PF00870		7491	157	1.58725e-09	2.4169	P04637	234	p.Y234S
PF00870	78	7491	167	6.19527e-07	2.21786	P04637	244	p.G244C
PF00870		7491	167	6.19527e-07	2.21786	P04637	244	p.G244D
PF00870		7491	167	6.19527e-07	2.21786	P04637	244	p.G244R
PF00870		7491	167	6.19527e-07	2.21786	P04637	244	p.G244S
PF00870		7491	167	6.19527e-07	2.21786	P04637	244	p.G244V
PF00870	78	7491	40	6.19527e-07	2.21786	P04637	135	p.C135F
PF00870		7491	40	6.19527e-07	2.21786	P04637	135	p.C135G
PF00870		7491	40	6.19527e-07	2.21786	P04637	135	p.C135R
PF00870		7491	40	6.19527e-07	2.21786	P04637	135	p.C135S
PF00870		7491	40	6.19527e-07	2.21786	P04637	135	p.C135W
PF00870		7491	40	6.19527e-07	2.21786	P04637	135	p.C135Y
PF00870	77	7491	195	1.38178e-06	2.18943	P04637	272	p.V272E
PF00870		7491	195	1.38178e-06	2.18943	P04637	272	p.V272G
PF00870		7491	195	1.38178e-06	2.18943	P04637	272	p.V272K
PF00870		7491	195	1.38178e-06	2.18943	P04637	272	p.V272L
PF00870		7491	195	1.38178e-06	2.18943	P04637	272	p.V272M
PF00870	75	7491	204	6.609e-06	2.13256	P04637	281	p.D281A
PF00870		7491	204	6.609e-06	2.13256	P04637	281	p.D281E
PF00870		7491	204	6.609e-06	2.13256	P04637	281	p.D281G
PF00870		7491	204	6.609e-06	2.13256	P04637	281	p.D281H
PF00870		7491	204	6.609e-06	2.13256	P04637	281	p.D281N
PF00870		7491	204	6.609e-06	2.13256	P04637	281	p.D281V
PF00870		7491	204	6.609e-06	2.13256	P04637	281	p.D281Y
PF00870	75	7491	209	6.609e-06	2.13256	P04637	286	p.E286A
PF00870		7491	209	6.609e-06	2.13256	P04637	286	p.E286G
PF00870		7491	209	6.609e-06	2.13256	P04637	286	p.E286K
PF00870		7491	209	6.609e-06	2.13256	P04637	286	p.E286Q
PF00870	74	7491	37	1.41678e-05	2.10412	P04637	132	p.K132E
PF00870		7491	37	1.41678e-05	2.10412	P04637	132	p.K132M
PF00870		7491	37	1.41678e-05	2.10412	P04637	132	p.K132N
PF00870		7491	37	1.41678e-05	2.10412	P04637	132	p.K132Q
PF00870		7491	37	1.41678e-05	2.10412	P04637	132	p.K132R
PF00870		7491	37	1.41678e-05	2.10412	P04637	132	p.K132T
PF00870	71	7491	86	0.000128576	2.01882	P04637	173	p.V173A
PF00870		7491	86	0.000128576	2.01882	P04637	173	p.V173E
PF00870		7491	86	0.000128576	2.01882	P04637	173	p.V173G
PF00870		7491	86	0.000128576	2.01882	P04637	173	p.V173L
PF00870		7491	86	0.000128576	2.01882	P04637	173	p.V173M
PF00870	66	7491	165	0.00381709	1.87665	P04637	242	p.C242F
PF00870		7491	165	0.00381709	1.87665	P04637	242	p.C242G
PF00870		7491	165	0.00381709	1.87665	P04637	242	p.C242R
PF00870		7491	165	0.00381709	1.87665	P04637	242	p.C242S
PF00870		7491	165	0.00381709	1.87665	P04637	242	p.C242W
PF00870		7491	165	0.00381709	1.87665	P04637	242	p.C242Y
PF00870	65	7491	128	0.00719212	1.84822	P04637	205	p.Y205C
PF00870		7491	128	0.00719212	1.84822	P04637	205	p.Y205D
PF00870		7491	128	0.00719212	1.84822	P04637	205	p.Y205H
PF00870		7491	128	0.00719212	1.84822	P04637	205	p.Y205N
PF00870		7491	128	0.00719212	1.84822	P04637	205	p.Y205S
PF00870	64	7491	62	0.0133442	1.81978	P04637	157	p.V157F
PF00870		7491	62	0.0133442	1.81978	P04637	157	p.V157G
PF00870	63	7491	117	0.0243745	1.79135	P04637	194	p.L194F
PF00870		7491	117	0.0243745	1.79135	P04637	194	p.L194H
PF00870		7491	117	0.0243745	1.79135	P04637	194	p.L194P
PF00870		7491	117	0.0243745	1.79135	P04637	194	p.L194R
PF00870	63	7491	162	0.0243745	1.79135	P04637	239	p.N239D
PF00870		7491	162	0.0243745	1.79135	P04637	239	p.N239S
PF00870		7491	162	0.0243745	1.79135	P04637	239	p.N239T
PF00870	62	7491	56	0.043821	1.76292	P04637	151	p.P151A
PF00870		7491	56	0.043821	1.76292	P04637	151	p.P151H
PF00870		7491	56	0.043821	1.76292	P04637	151	p.P151R
PF00870		7491	56	0.043821	1.76292	P04637	151	p.P151S
PF00870		7491	56	0.043821	1.76292	P04637	151	p.P151T
The detected enriched domain hotspots are listed by their Pfam domain identifier, the number of mutations in the hotspots, the position in MSA, the corrected p-value, the mutation enrichment score expressed as the ratio of the observed number of domain mutations to the expected number of mutation, the UniProt identifier, mutated position and the amino acid mutation. The lists sorted by enrichment…
