# Supplementary material for: Identification and analysis of mutational hotspots in oncogenes and tumour suppressors
Source: Oncotarget. 2017 Feb 19;8(13):21290–304. doi: 10.18632/oncotarget.15514 (PMC5400584; doi:10.18632/oncotarget.15514)
Supplement: Supplementary file 8 [file oncotarget-08-21290-s008.xlsx]

## Sheet: WG
PFID	Total number of mutations at hotspot position	Total number of mutations in the domain	Position in MSA	P-value	Enrichment score	UniProt identifier	Position	Mutation AA
PF14858	3	3	66	0.000173471	542	E9PJL5	164	p.E164
PF09606	4	6	146	1.07178e-06	525.333	Q96RN5	163	p.Q163
PF04147	3	6	469	0.000935332	419	P78316	479	p.E479
PF05091	3	4	133	0.000766408	393	O15371, B0QYA7	135	p.R135
PF05478	7	15	556	6.94129e-13	383.6	O43490	566	p.N566
PF11277	7	20	949	1.25045e-12	377.3	O75448	859	p.R859
PF04180	6	7	366	2.69491e-11	376.286	Q96GA3	377	p.R377
PF06060	4	10	566	8.66572e-06	361.2	Q13421	310	p.E310
PF14906	3	3	253	0.000827287	322	C9J0Q2	767	p.F767
PF02055	5	8	358	5.22561e-08	308.75	P04062	398	p.R398
PF09742	6	13	532	6.45114e-10	298.154	Q7RTS9	533	p.R533
PF15511	3	5	175	0.00233809	294	B4DMP9, Q96BT3	97, 200	p.Q97, p.Q200
PF15301	4	5	127	0.00241105	291	Q8ND83	252	p.R252
PF05971	3	4	240	3.85169e-06	291	Q86W50	241	p.R241
PF10156	3	5	221	0.002426	290.4	Q9NVC6	197	p.R197
PF05994	12	44	320	2.97239e-22	287.727	Q96F07	514	p.R514
PF11894	4	24	1470	3.28401e-05	287.333	Q92621	1483	p.R1483
PF01139	3	5	215	0.00256633	285	Q9Y3I0	246	p.M246
PF12018	4	4	264	4.42995e-06	281	Q8IYR0	477	p.N477
PF10487	3	10	189	0.00423788	275.7	Q5SRE5	216	p.E216
PF15293	4	9	136	2.64533e-05	267.111	Q7Z417	224	p.R224
PF10637	3	3	218	0.0014675	266	Q8N543	479	p.T479
PF15380	3	3	241	0.00148418	265	Q96LP6	337	p.R337
PF07779	4	8	250	3.27286e-05	246	Q96PB1	543	p.A543fs
PF15070	4	13	756	4.83937e-05	245.231	Q08379	989	p.Y989
PF10036	3	3	75	0.00190132	244	Q9Y224	76	p.R76
PF08377	6	28	528	4.9276e-09	241.929	P11137	905	p.R905
PF04086	12	14	144	1.17111e-23	238.286	P08240	170	p.K170fs
PF13705	20	44	20	2.2226e-38	236.364	Q96MT1	27	p.N27fs
PF03635	4	13	689	6.4364e-05	228.308	Q96QK1	703	p.A703
PF07065	3	4	294	0.0039584	227.25	O75794	308	p.K308
PF15093	4	5	119	2.11538e-05	227.2	Q8N865	120	p.S120
PF10494	3	3	146	0.00249063	223	P49842	289	p.W289
PF01384	7	20	293	5.15093e-11	221.55	Q8WUM9	332	p.R332
PF04685	6	10	284	2.31009e-09	220.8	B7Z3J6, Q9HCG7	811, 805	p.Q811, p.Q805
PF11635	4	11	460	0.00908118	216	Q9Y2X0	579	p.R579fs
PF15258	3	10	214	6.74587e-05	216	Q8WU58	240	p.P240
PF05502	5	7	11	2.29365e-07	215.714	Q9UJW0	135	p.E135
PF01566	15	27	268	7.39676e-28	214.444	P49281	357	p.Y357
PF01285	22	47	312	1.17636e-41	213.915	Q15562	295	p.H295
PF10491	3	3	41	0.0029402	211	Q16656	116	p.R116
PF02127	3	7	393	0.00814994	210	Q9ULA0	402	p.R402
PF05238	3	5	131	0.00717386	202.2	Q96H22	134	p.R134
PF02538	3	8	137	0.0104086	198	O14841	870	p.H870
PF05053	6	26	551	1.76752e-08	193.846	O00255	516	p.R516
PF00709	4	9	400	9.52055e-05	193.778	P30520	430	p.R430
PF07034	4	7	29	7.98064e-05	189.143	Q9UBD5	43	p.R43
PF13705	16	44	16	3.81594e-28	189.091	Q96MT1	23	p.K23fs
PF13593	3	5	86	0.00878072	189	Q0GE19	96	p.S96
PF15397	3	5	144	0.00878072	189	Q9NUD7, Q5JYC3	192, 157	p.Q192, p.Q157
PF00881	3	3	68	0.00422376	187	Q6PHW0	150	p.R150
PF04045	4	5	181	4.82905e-05	184.8	O15144	237	p.R237
PF12214	4	4	136	2.46274e-05	183	Q9ULW0	496	p.R496
PF15115	4	4	4	2.46274e-05	183	Q5VZQ5	5	p.R5
PF15622	7	7	199	5.74236e-11	182	Q03188	206	p.R206fs
PF04922	5	11	268	1.22756e-06	181.818	Q5I7T1, Q5BKT4	296	p.S296
PF05822	5	7	11	5.44312e-07	181.429	Q969T7	47	p.R47
PF00465	4	9	182	0.000127763	180	Q8IWW8	234	p.R234
PF01557	9	15	237	7.09345e-15	179.4	Q6P2I3, Q96GK7	281	p.P281
PF03071	4	10	97	0.000142072	179.2	Q8WZA1	370	p.Q370
PF01148	7	13	176	1.0692e-10	178.231	Q92903	263	p.F263
PF03223	3	7	313	0.0133954	177.857	Q8NEY4	316	p.S316
PF04840	5	9	89	1.04037e-06	177.222	Q5JUA8, Q9H269	292, 606	p.Q292, p.Q606
PF04100	4	11	16	0.000159725	177.091	Q5VIR6	39	p.R39
PF09726	4	15	100	0.000194231	176.267	Q8N5G2	102	p.F102
PF12145	4	11	4	0.000169213	174.545	Q93074	289	p.Q289
PF04161	6	8	174	5.90769e-09	168.75	Q9H2C2	173	p.K173
PF14631	4	34	407	0.000305017	167.529	Q9BXW9	408	p.R408
PF01715	3	5	55	0.0126268	167.4	Q9H3H1	112	p.R112
PF15051	3	6	56	0.0150948	165.5	Q6UWH4	252	p.G252
PF01130	6	17	287	3.26006e-08	164.471	P16671	287	p.G287
PF12126	6	15	145	2.80579e-08	164.4	P29590	306	p.Q306
PF12126	6	15	331	2.80579e-08	164.4	P29590	492	p.E492
PF03813	4	24	745	0.000306748	164	Q9H6R4	902	p.R902
PF09412	3	5	118	0.0136244	163.2	P21128	253	p.G253
PF07147	4	11	241	0.000232945	161.091	Q9NP92	242	p.R242
PF09507	10	28	281	1.06908e-15	160	Q15054	300	p.R300
PF07304	7	7	42	1.02893e-11	160	Q9HD15	110	p.V110
PF10223	9	14	52	1.52703e-14	159.429	Q8WW52	118	p.T118
PF15396	4	5	71	8.7618e-05	159.2	Q9NP50	73	p.N73
PF06473	7	12	22	2.16216e-10	156.333	Q14512	27	p.V27
PF07093	4	15	325	0.000315907	156	O95905	338	p.E338
PF00953	8	9	135	3.08021e-13	153.778	Q9H3H5	233	p.F233
PF06484	4	15	407	0.00033602	153.6	G3V106, Q9NT68, F5H2D1	252, 373, 206	p.W252, p.W373, p.W206
PF07808	8	12	18	1.83956e-12	152	Q13123	94	p.E94
PF14764	3	9	221	0.0241484	152	O43299	540	p.Q540fs
PF14764	3	9	377	0.0241484	152	A4D1Z4	1407	p.Q1407fs
PF04503	5	10	45	2.81688e-06	150	Q9BWG4	127	p.G127
PF14713	4	6	141	0.00016022	150	Q6V702	150	p.R150
PF00732	3	6	186	0.0204586	149.5	Q8NE62	227	p.W227
PF00797	4	7	50	0.000205934	149.143	P18440, F5H5R8, P11245	70, 132	p.Q70, p.Q132
PF09742	3	13	86	0.0288512	149.077	Q7RTS9	87	p.E87
PF15357	4	4	36	5.60375e-05	149	Q9UIG5	40	p.H40
PF15006	3	3	32	0.00851998	148	Q9GZN8	59	p.E59
PF00903	6	7	120	7.42367e-09	147.429	P32754	285	p.G285
PF14762	3	8	78	0.0259402	145.875	Q969F9	332	p.N332fs
PF05038	3	4	177	0.0150534	145.5	P13498	179	p.P179
PF12580	3	4	116	0.0150534	145.5	P29144	889	p.R889
PF15268	3	18	515	0.0337562	144.833	Q9NYF0	520	p.P520
PF15297	4	10	293	0.000332201	144.8	Q8WWK9	605	p.K605
PF05994	6	44	330	1.36397e-07	143.864	Q96F07	524	p.R524
PF01027	19	30	156	2.68774e-33	143.133	Q9HC24	174	p.Y174fs
PF10185	7	9	160	1.37742e-10	143.111	Q14696	211	p.K211
PF08598	4	5	24	0.000146404	140	Q5PSV4, G5E9I4, Q9HCU9	83, 82	p.R83, p.R82
PF14736	4	8	245	0.00033804	137	Q96AB6	277	p.K277
PF11265	6	10	200	4.16503e-08	136.2	Q71SY5	201	p.P201fs
PF10265	3	13	373	0.0385904	135.231	Q8NAN2	392	p.R392
PF01019	7	29	371	2.52256e-09	134.207	P19440	421	p.M421
PF10174	6	38	376	2.00254e-07	133.579	O15083	498	p.R498
PF00860	5	17	329	8.62984e-06	133.529	Q9UGH3	412	p.I412
PF00464	3	9	234	0.0357109	133.333	P34897, B4DLV4	283, 187	p.R283, p.R187
PF14473	3	3	35	0.0120089	132	Q7Z3Z2	38	p.R38
PF07064	3	6	165	0.0300209	131.5	Q4ADV7	897	p.R897
PF13469	12	21	203	3.56207e-19	131.429	B4DH74	456	p.R456
PF04388	4	22	418	0.000741387	130.545	Q92574	420	p.R420
PF02990	6	27	16	2.00845e-07	129.556	Q9HD45	72	p.S72
PF07817	4	8	234	0.00042306	129.5	Q53GS7	627	p.E627
PF15555	4	4	14	9.9739e-05	129	Q8N912	46	p.S46
PF03194	6	18	255	1.52608e-07	128.333	Q9Y383	253	p.E253
PF10226	3	5	130	0.0295406	126	Q96PX6	161	p.E161
PF04424	3	3	75	0.0138074	126	Q8NBR6	347	p.R347
PF09745	3	3	30	0.0138074	126	Q9H0G5	86	p.K86
PF09770	3	12	427	0.0474596	125.25	Q86TB9	657	p.R657
PF05918	5	21	76	1.40634e-05	124.286	Q9BZZ5, G3V1C3	79	p.R79
PF14822	4	8	18	0.000511077	123.5	Q7L8A9	74	p.W74
PF05241	14	23	169	1.41225e-22	121.13	Q9BY08	172	p.F172
PF10595	8	25	121	7.14687e-11	120.32	Q3B820	354	p.R354
PF01531	3	8	134	0.047794	118.875	Q10981	154	p.W154
PF08925	5	12	58	1.13511e-05	118.75	Q9H0W9	77	p.V77
PF05843	3	7	65	0.0453168	118.286	Q12996	439	p.K439fs
PF04950	4	10	128	0.000750424	118	Q14692	939	p.R939
PF12529	11	17	10	4.55682e-17	117.765	Q9H1B5	529	p.G529fs
PF07910	4	8	175	0.000667325	115.5	Q96AP4	503	p.N503
PF01435	7	17	161	3.93799e-09	114.882	O75844	362	p.L362
PF01979	5	17	237	1.83684e-05	114.706	Q9Y2T3, Q5SZC5	294, 160	p.R294, p.R160
PF11573	5	58	737	2.94415e-05	114.483	Q5JWT2, Q9ULK4	723, 717	p.Q723, p.Q717
PF08597	6	13	50	1.98038e-07	114.462	O75822	61	p.E61
PF01271	5	31	275	2.57879e-05	113.871	P05060	277	p.R277
PF05057	4	7	28	0.000632115	112.571	Q49AJ0	1163	p.E1163
PF05529	4	8	113	0.00074106	112.5	Q9UHQ4	114	p.W114
PF03839	3	6	58	0.0491455	111.5	Q99442	144	p.D144
PF00082	15	92 92	433	5.37e-22	110.707	Q92824, B1AMG5	243, 243	p.R243, p.R243
PF06293	5	8	124	9.00377e-06	110	Q96S44	174	p.L174
PF08569	4	13	96	0.00118548	109.846	Q9H9S4	96	p.D96
PF01130	4	17	282	0.00135559	109.647	Q8WTV0, B4DZ71	290, 253	p.S290, p.S253
PF05781	4	23	333	0.00150641	109.565	Q9Y6F6, H0YI08	589, 525	p.R589, p.R525
PF04857	4	21	267	0.00146813	109.524	O95453	260	p.E260
PF01066	4	11	114	0.00108481	109.455	Q8WUD6, Q9Y6K0	163, 185	p.C163, p.C185
PF15030	4	10	58	0.00102148	109.2	E9PNW5, Q6ZRC1	533, 59	p.E533, p.E59
PF02270	3	4	77	0.0367426	108	P13984	175	p.R175
PF06113	9	28	162	3.57842e-12	107.036	Q9NXR7	163	p.N163
PF05832	13	18	113	1.82512e-20	104.722	A6NH52	140	p.F140
PF03414	4	13	79	0.00147327	104	Q7Z4J2	67	p.E67
PF00723	4	36	828	0.00205711	103.889	Q93100	772	p.R772
PF05004	4	12	8	0.00144263	103.333	Q12894	104	p.Q104
PF15229	4	10	215	0.00131912	102.4	Q9NZP6	348	p.R348
PF04184	4	22	66	0.00194763	102.364	Q8TDW4	100	p.W100
PF15368	6	10	76	2.34693e-07	102	Q96M83	77	p.L77
PF10170	3	3	20	0.0260269	102	Q6NVV7	33	p.N33
PF10373	4	15	165	0.00172021	101.867	Q92540	273	p.R273
PF01148	4	13	177	0.001601	101.846	Q92903	264	p.G264
PF02750	4	8	121	0.00111624	101.5	P17600	335	p.W335
PF09759	4	4	54	0.000265423	101	Q9UBB4	423	p.R423
PF05679	8	47	530	5.46264e-10	100.596	Q76KP1	991	p.G991fs
PF01142	4	18	374	0.00198035	100.222	Q96PZ0	566	p.R566
PF11176	6	10	19	2.61042e-07	100.2	Q96EY4	16	p.V16
PF01566	7	27	121	1.82393e-08	100.074	P49279, P49281	199, 211	p.F199, p.F211
PF02947	3	4	91	0.046607	99.75	P49771	118	p.S118
PF12257	7	20	143	1.40652e-08	99.05	B7Z6Q1, O75140	215, 243	p.R215, p.R243
PF15231	10	16	126	2.196e-14	98.75	Q9H322	109	p.E109
PF07850	4	4	95	0.000299447	98	O75787	348	p.R348
PF05994	4	44	465	0.00291396	95.9091	Q96F07	659	p.R659
PF06113	8	28	8	5.34617e-10	95.1429	Q9NXR7	9	p.R9
PF02765	5	7	55	1.48058e-05	93.5714	Q9NUX5	66	p.Y66
PF03901	4	23	506	0.00299037	92.1739	Q9BV10	386	p.Q386
PF00128	6	25	19	1.47e-06	91.92	P19961, P04746	45, 45	p.R45, p.R45
PF11573	4	58	69	0.00361749	91.5862	Q5JWT2, Q9ULK4	70	p.Q70
PF01545	5	25	383	7.20105e-05	91	Q6NXT4	304	p.R304
PF10174	4	38	550	0.00382316	89.0526	O15083	672	p.E672
PF00110	18	79	161	2.06147e-25	87.2658	O14904, P04628, Q9UBV4, E9PH60	167, 169, 157	p.G167, p.G169, p.G157
PF05221	4	20	169	0.00384139	85.6	P23526	174	p.K174*
PF05221	4	20	360	0.00384139	85.6	Q6ZNS6, Q96HN2	462, 543	p.Q462*, p.Q543*
PF01193	4	13	198	0.00324694	85.2308	O15160	256	p.C256*
PF15225	6	7	58	2.16028e-07	84	P24001	172	p.D172
PF09668	4	6	16	0.00161775	84	Q8WTU0	236	p.E236
PF08442	4	10	40	0.00295366	83.6	Q96I99	79	p.E79
PF01125	4	7	139	0.00214192	82.8571	P41223	140	p.R140
PF00837	6	23	32	2.91727e-06	81.1304	P49895	14	p.W14
PF06027	4	17	235	0.00462555	80.4706	Q5T1Q4	280	p.W280
PF12509	4	10	146	0.00344876	80.4	Q9UK61	287	p.E287
PF13871	4	14	269	0.00433998	80	A3KN83	1138	p.N1138fs
PF04658	4	9	142	0.00322409	80	Q5H9L4	240	p.K240
PF00262	4	19	372	0.00503945	79.5789	P27824	435	p.F435
PF11566	4	9	157	0.00344666	78.6667	Q9Y3I1	321	p.R321
PF08389	5	13	28	9.91208e-05	78.0769	O43592, Q96QU8	126, 131	p.F126fs, p.T131fs
PF07993	4	14	162	0.00493998	77.4286	Q96K12	177	p.I177fs
PF00006	8	26	240	2.80403e-09	76.3077	P15313	386	p.I386fs
PF15226	4	7	63	0.00302031	76	Q9NWW0	65	p.M65
PF06202	4	26	260	0.00718989	74.4615	P35573	1304	p.N1304fs
PF02898	7	35	325	1.75e-07	74.4	P29474, P29475	440, 676	p.G440fs, p.G676fs
PF01150	7	47	163	2.16963e-07	73.8723	Q5MY95, Q9Y5L3	173, 170	p.W173, p.W170
PF06365	4	12	186	0.00552717	73.6667	Q5JTA5, P28906	199, 357	p.R199, p.R357
PF07803	4	9	31	0.00455468	73.3333	Q2KHT4, G3XAB9	39, 52	p.F39, p.F52
PF10456	4	13	30	0.00602572	72.9231	Q96RF0	416	p.A416fs
PF01008	4	18	258	0.00699656	72.8889	Q9BV20	283	p.H283
PF01008	4	18	311	0.00699656	72.8889	Q9BV20	330	p.H330
PF05653	7	30	27	1.85552e-07	72.5667	Q8N8Q9	33	p.K33
PF03016	4	18	86	0.00734464	72	Q93063	182	p.R182
PF10291	8	30	251	5.59501e-09	71.4667	Q9BQI5, Q6ZV33	811, 316	p.R811, p.R316
PF02158	4	25	71	0.0084237	71.36	Q02297	306	p.K306fs
PF06229	12	32	68	2.53545e-15	71.25	E9PRR7, Q14331, Q9BZ01	72, 135, 67	p.R72, p.R135, p.R67
PF15303	4	19	128	0.00793832	70.9474	Q6ZNA4	84	p.E84
PF08773	6	10	39	2.07666e-06	70.8	P53634	64	p.V64fs
PF12257	5	20	7	0.000223705	70.75	O75140	107	p.Q107
PF04133	4	7	35	0.00412131	70.2857	O95214	42	p.Y42
PF09422	12	89	316	1.41372e-14	70.2472	Q5JTC6	358	p.R358
PF00266	4	27	235	0.00930139	69.9259	Q16719	265	p.W265
PF01633	4	14	92	0.00760893	69.4286	Q9NVF9	178	p.E178
PF05622	4	43	389	0.0104448	69.3953	Q96ED9, Q3V6T2	371, 386	p.E371, p.Q386
PF07894	6	27	164	8.6078e-06	68.8889	Q86UY5	151	p.V151
PF12569	4	30	427	0.0104688	68.2667	Q9BXJ9	614	p.N614fs
PF02453	8	21	175	4.95808e-09	68.1905	O95197	1011	p.K1011
PF06456	10	36	199	8.1009e-12	68.0556	Q05084, P53367	204, 303	p.N204fs, p.K303fs
PF03416	4	21	5	0.00970298	68	Q96DT6	78	p.E78
PF02463	9	173	401	7.10699e-10	67.6301	Q96SB8	410	p.I410fs
PF02889	7	43	387	3.84901e-07	67.5581	Q9UGP8	529	p.K529fs
PF00082	9	92	649	6.92e-10	66.4239	Q5JSG7, P29120, Q92824, B1AMG5	102, 426, 429, 429	p.W102, p.W426, p.W429, p.W429
PF14977	4	13	104	0.00886245	66.1538	Q8ND61, Q7L0X2, Q5W0A0	463, 521, 569	p.W463, p.W521, p.W569
PF00443	17	382	837	4.58395e-21	65.5524	Q9P2H5	655	p.T655fs*
PF00892	14	37	103	6.86288e-18	65.4595	Q8WV83	248	p.C248
PF12004	7	68	335	5.84222e-07	65.3676	Q5VWQ8	901	p.H901fs
PF12004	7	68	463	5.84222e-07	65.3676	Q5VWQ8	997	p.H997fs
PF14671	5	11	66	0.000204597	65	Q9UNH5, C9JSP6	77, 78	p.S77, p.S78
PF01451	4	9	97	0.00740046	64.8889	P24666	106	p.Q106
PF01546	4	25	229842	0.0124505	64.64	B4DNW0, Q03154	399, 309	p.W399, p.W309
PF01082	8	17	25	5.06535e-09	64.4706	P19021	80	p.R80
PF07651	6	26	215	1.25479e-05	64.3846	O60641	224	p.E224fs
PF15309	6	13	131	6.24744e-06	64.1538	Q9C0D2	2596	p.R2596
PF09507	4	28	187	0.0133059	64	Q15054	206	p.E206
PF09507	4	28	243	0.0133059	64	Q15054	262	p.I262
PF03770	4	21	143	0.0123289	64	P27987, Q2TU82	862, 388	p.R862, p.R388
PF00995	4	42	57	0.0149296	63.3333	Q96AX1	82	p.F82
PF00264	4	15	171	0.0114068	63.2	P17643	353	p.N353
PF05110	4	87	17	0.0165682	62.8506	P51816	28	p.R28
PF05110	4	87	240	0.0165682	62.8506	P51816	232	p.E232
PF11864	4	27	116	0.0144728	62.5185	P49815	167	p.W167
PF11864	4	27	405	0.0144728	62.5185	P49815	456	p.E456
PF08336	6	13	96	7.43251e-06	62.3077	P13674	118	p.R118
PF13017	4	13	139	0.0115678	61.8462	Q96JY0	267	p.R267
PF00743	4	35	123	0.0162947	61.4857	P31513, P49326	125, 126	p.W125, p.W126
PF13532	4	20	22	0.0142986	61.4	Q13686	120	p.K120
PF02165	8	42	313	2.6e-08	61.1429	P19544	314	p.A314fs
PF03281	4	24	235	0.0158231	60.6667	Q8IYB1	311	p.Q311
PF10595	4	25	147	0.0165301	60.16	Q3B820	380	p.R380
PF12157	4	31	81	0.0176881	59.871	Q8IZX4	665	p.K665fs
PF06113	5	28	327	0.000618623	59.4643	Q9NXR7	328	p.Q328
PF03226	4	7	56	0.00802731	59.4286	P62699	69	p.R69
PF02254	5	15	82	0.000438744	59.3333	Q12791, Q5SVJ7	458, 458	p.R458, p.R458
PF00487	5	25	27	0.000645434	58.4	Q86SK9	97	p.W97*
PF04873	4	23	6	0.0192368	57.5652	P38398	654	p.K654fs
PF01776	6	12	2	1.04701e-05	57.5	P35268	15	p.K15
PF01267	4	19	162	0.0182411	57.4737	Q96KX2	170	p.W170
PF00929	4	17	162	0.0175815	57.4118	Q9H9L3	289	p.L289fs
PF01417	4	9	65	0.0124659	56.8889	Q14677	85	p.E85
PF03031	4	14	177	0.0167636	56.8571	Q8WVY7	283	p.E283
PF12031	19	86	14	1.88934e-23	56.7791	O14497	1989	p.R1989
PF12257	4	20	82	0.019714	56.6	B7Z6Q1, O75140	154, 182	p.W154, p.W182
PF07458	22	42	49	2.65466e-29	56.0476	Q9NS26, Q9NS25	42, 48	p.M42, p.M48
PF00708	4	7	38	0.0101631	56	E9PF46, P14621	67, 39	p.W67, p.W39
PF15230	4	5	29	0.0056696	56	A7MD48	482	p.R482
PF04727	4	15	57	0.0187438	55.7333	Q96FG2	196	p.W196
PF00382	5	7	19	0.00025437	52.8571	Q00403	137	p.R137
PF00704	6	43	372	5.23e-05	52.7442	Q13231, Q9BZP6	358, 360	p.W358, p.W360
PF02463	7	173	360	3.15e-06	52.6012	Q8NDV3, Q96SB8	324, 369	p.K324fs, p.R369
PF02463	7	173	812	3.15e-06	52.6012	Q14683, Q9NTJ3	756, 855	p.Q756, p.K855fs
PF15294	4	23	141	0.0287134	52	Q86TE4	157	p.I157
PF10180	4	5	52	0.0076174	52	Q9BRJ6	155	p.A155
PF00038	31	279	93	4.33362e-38	51.7778	B4DRS2	155	p.G155fs
PF12695	4	17	175	0.0264477	51.7647	Q5JUR7	166	p.E166
PF04494	4	11	21	0.0213353	51.6364	O75529	76	p.R76
PF13621	4	30	3	0.0328653	51.0667	Q8NHM5	26	p.K26fs
PF13621	4	30	305	0.0328653	51.0667	Q96S16	286	p.L286fs
PF05461	4	25	56	0.0327838	50.56	Q9BPW4, A8K351	101, 98	p.E101, p.E98
PF01007	4	13	9	0.0291931	48.9231	P48048	52	p.E52*
PF13868	6	44	230	8.32739e-05	48.8182	Q0VFZ6	370	p.N370
PF04812	7	38	9	3.46714e-06	48.6316	P20823	291	p.P291fs
PF00858	5	60	281	0.00205516	48.5	Q96FT7, Q16515	347, 213	p.M347, p.T213
PF00201	18	202	540	2.62199e-20	48.3861	P22309, Q9HAW9, Q9HAW8, O60656, Q9HAW7, P35504, P35503, P19224, P22310	523, 520, 524, 522	p.R523, p.R520, p.R524, p.R522
PF14570	4	4	15	0.00520306	48	O95628	29	p.F29
PF01153	4	50	190	0.0463585	47.76	P51654	199	p.R199
PF01153	4	50	543	0.0463585	47.76	P78333	521	p.W521
PF13191	4	13	145	0.0322778	47.6923	O43913	146	p.E146
PF09422	8	89	471	3.07537e-07	46.8315	Q5JTC6	497	p.R497
PF02171	7	48	186	5.55e-06	46.2292	Q9UKV8, Q9H9G7, Q9HCK5, Q96J94	688, 689, 690, 721	p.R688fs, p.R689, p.R690, p.L721fs
PF04855	4	17	23	0.0416771	46.1176	Q12824, G5E975	201, 210	p.R201, p.R210
PF08683	7	20	78	3.08629e-06	45.5	Q08AD1	1426	p.M1426fs
PF00261	4	21	71	0.0479616	45.3333	P09493	118	p.K118
PF02463	6	173	1196	0.000171647	45.0867	Q8IY18	972	p.R972
PF02463	6	173	1277	0.000171647	45.0867	Q9NTJ3	1252	p.R1252
PF00288	11	21	11	4.55377e-12	45.0476	Q03426	141	p.A141fs
PF00129	5	31	69	0.00257354	44.8387	P01893	71	p.E71fs
PF13669	4	11	101	0.0376097	44.7273	Q96PE7	140	p.K140fs
PF00241	5	17	90	0.00194606	44.7059	P60981	103	p.L103
PF00082	6	92	173	0.000177047	44.2826	Q92824, B1AMG5, O14773	173, 173, 208	p.G173, p.G173, p.R208
PF04547	5	94	509	0.00360356	43.7766	Q9NQ90	703	p.R703
PF04547	5	94	608	0.00360356	43.7766	Q9BYT9, Q9NQ90	750, 741	p.G750, p.Y741
PF04547	5	94	818	0.00360356	43.7766	Q9BYT9	947	p.R947
PF08514	9	25	105	9.56548e-09	43.2	Q8N3U4	259	p.R259
PF00106	10	64	105	1.34e-09	43.125	Q96LJ7, Q99714, Q8NBN7, Q8TC12	72, 72, 105, 108	p.R72, p.Q72, p.R105, p.R108
PF14875	5	12	73	0.00292569	42	Q5T7M9	87	p.Y87fs
PF04812	6	38	75	0.000199469	41.6842	P20823	354	p.T354fs
PF00654	5	55	104	0.00436668	41.4545	P51790	311	p.R311fs*14
PF07859	8	41	80	5.53346e-07	41.3659	Q5VUY0	125	p.C125
PF07859	8	41	170	5.53346e-07	41.3659	Q6P093, Q5VUY0	338, 195	p.Q338, p.C195
PF11669	5	13	104	0.00235104	41.1538	Q96G27	140	p.P140
PF09422	7	89	435	1.56019e-05	40.9775	Q5JTC6, Q8N944	462, 378	p.E462, p.E378
PF00171	8	102	282	9.31e-07	40.8627	P47895, P05091	284, 289	p.K284fs, p.K289fs
PF00481	9	86	195	5.10767e-08	40.7093	O75688	179	p.R179*
PF12998	13	33	39	8.8691e-14	40.5758	Q9UK53	196	p.R196
PF13086	6	79	203	0.000365296	38.962	Q7Z333	2108	p.Q2108
PF03372	5	77	162	0.00664492	38.4416	Q14642, Q5T1B5, Q01968	116, 334	p.N116fs, p.R334
PF02165	5	42	312	0.00614217	38.2143	P19544, P19544	313, 313	p.S313, p.S313fs
PF00870	406	2295	136	0	37.681	E9PFT5, E9PFT5, P04637, P04637, E7EQX7, E7EQX7	120, 120, 213, 213, 213, 213	p.R120, p.R120fs, p.R213, p.R213fs, p.R213, p.R213fs
PF02864	8	62	46	1.59e-06	37.2903	P42229, P51692	368, 368	p.Q368fs, p.Q368fs
PF13519	18	140	133	2.0706e-18	37.0286	Q5JSJ4	120	p.L120fs
PF02878	6	27	81	0.000369561	36.4444	Q15124	90	p.R90
PF07690	14	303	573	3.36467e-13	35.6238	Q96S37, Q5SR56, Q96MC6	372, 277, 269	p.Q372, p.L277fs, p.L269fs
PF04389	5	37	190	0.00895749	35.1351	Q04609	501	p.S501fs
PF09422	6	89	311	0.000684227	35.1236	Q5JTC6	353	p.R353
PF12710	9	188	571	2.50263e-07	34.8511	Q8NB49	717	p.R717
PF02759	8	52	152	2.51272e-06	34.7692	Q8WXA3	153	p.M153fs
PF00443	9	382	167	2.85075e-07	34.7042	P45974, Q96RU2, P51784, Q70EL3	404, 228, 372, 107	p.E404*, p.S228*, p.G372fs*48, p.G107*
PF00110	7	79	48	5.48648e-05	33.9367	P56704, Q9H1J7, P09544, Q9GZT5, O00755	86, 92, 85,105, 82	p.W86, p.W92, p.W85, p.W105, p.W82
PF06583	7	68	210	6.43842e-05	32.9412	P43146	1337	p.R1337
PF00201	12	202	474	2.04518e-10	32.2574	Q16880, O75795, P06133, P16662, Q9BY64, Q9Y4X1, Q6UWM9	443, 460, 459, 457	p.R443, p.R460, p.R459, p.R457
PF02485	5	45	164	0.0167011	31.2222	Q06430, Q9P109	254, 294	p.H254fs, p.H294fs
PF00443	8	382	212	1.00981e-05	30.8482	Q70EK8, Q86UV5, B9A6N0,P35125	122, 184, 626	p.E122*, p.E184*, p.E626*
PF03137	6	129	234	0.00185232	29.8605	Q92959, Q9Y6L6, P46721, Q86UG4	253, 254, 241, 310	p.W253, p.W254, p.W241, p.W310
PF03137	6	129	461	0.00185232	29.8605	Q92959	449	p.S449*
PF06229	5	32	101	0.0194798	29.6875	E9PRR7, Q9BZ01	105, 100	p.K105, p.K100
PF06229	5	32	109	0.0194798	29.6875	Q14331, Q9BZ01	176, 108	p.E176, p.E108
PF05188	20	119	17	7.41375e-19	28.9076	A8K1E1, P20585	374, 383	p.K374fs, p.K383fs
PF08514	6	25	62	0.00139734	28.8	Q8N3U4	216	p.R216
PF05296	7	78	10	0.00018126	28.4487	P59534, P59544	38, 10	p.L38, p.S10
PF00685	9	141	308	1.4e-06	28.4043	Q9Y661, Q7LFX5	332, 453	p.R332, p.Q453
PF03098	5	103	281	0.0305936	28.2524	P35354, Q92626	309, 1009	p.W309, p.W1009
PF01217	9	52	140	9.6018e-07	28.2115	P61966	122	p.D122fs
PF01529	5	54	77	0.0300335	27.8704	Q5W0Z9	105	p.E105
PF01529	5	54	215	0.0300335	27.8704	H0Y6A5, Q9NYG2, Q9NXF8	68, 202, 205	p.W68, p.W202, p.W205
PF00870	297	2295	119	0	27.5647	E9PFT5, E9PFT5, P04637, P04637, E7EQX7, E7EQX7, Q9H3D4	103, 103, 196, 196, 196, 196, 266	p.R103, p.R103fs, p.R196, p.R196fs, p.R196, p.R196fs, p.R266
PF08347	6	76	284	0.00273354	27.5526	B7WNT5, P36402	155	p.H155fs
PF00083	6	136	380	0.0030126	27.4853	P11169, Q8TDB8, P11168, C9JC66	267, 291, 301, 347	p.R267, p.R291, p.R301, p.R347
PF00341	8	29	95	1.04e-05	27.3103	P04085, P01127, Q9GZP0	176, 177, 359	p.E176, p.A177fs, p.R359
PF00079	10	166	323	1.82414e-07	27.2289	P05121, Q8IW75, P07093, P05543, P29622, O75635, P29508, Q9UIV8	285, 295, 280, 292, 301, 261, 269, 270	p.W285, p.W295,p.W280, p.W292, p.W261, p.W269, p.W270
PF00989	20	97	15	1.62384e-18	27.2165	O15516	123	p.L123fs
PF00481	6	86	56	0.00305026	27.1395	Q9ULR3, Q5SGD2	227, 136	p.T227fs*, p.R136*
PF00481	6	86	328	0.00305026	27.1395	Q5SGD2	315	p.R315*
PF00188	6	35	22	0.00288967	26.2286	P16562, P54108, P54107, Q9H336	63, 65, 67, 88	p.W63, p.W65, p.W67, p.W88
PF06328	6	23	79	0.00235026	26.087	P48357	402	p.R402
PF02607	5	16	32	0.0284328	25.625	Q99707	700	p.K700fs
PF00171	5	102	170	0.0497395	25.5392	P47895, P30837, O94788, P51649	180, 185, 186, 204	p.W180, p.W185, p.W186, p.W204
PF00650	5	34	94	0.0456162	25	Q5SYC1	181	p.R181*
PF00916	7	86	296	0.000456143	24.907	Q8NG04, P58743	402, 462	p.W402, p.W462
PF10430	7	27	84	0.000264728	24.8889	Q02763	107	p.R107
PF02760	6	41	162	0.0041852	24.878	O14862, Q6K0P9	311, 373	p.R311, p.R373
PF10495	5	17	38	0.0375157	24.4118	Q99996	3746	p.Q3746
PF10495	5	17	42	0.0375157	24.4118	Q99996	3750	p.Q3750
PF00413	6	91	306	0.00626473	24	P39900	211	p.N211fs*20
PF00581	6	44	134	0.00624022	23.3182	Q16829, P30304	158, 446	p.G158fs*131, p.R446*
PF00001	24	932	348	2.51359e-20	23.279	Q6NV75, Q6DWJ6, P21554, Q8N6U8, P43119, P35462, Q9Y271, O75388, P31391, P25090, Q8NGJ8, Q15391, Q9P1P5, P50391, O43194, P29371, A8K1C4, Q9BZJ8, Q15761, Q9NS75, P32246	135, 153, 241, 152, 144, 158, 148, 166, 171, 150, 159, 146, 168, 164, 160, 208, 203, 167, 163	p.W135, p.Y153, p.W241, p.W152, p.Y144, p.W158, p.W148, p.W166, p.W171, p.W150, p.R159, p.W146, p.W168, p.W164, p.W160, p.W208, p.W203, p.W167, p.W163
PF07458	9	42	23	4.91392e-06	22.9286	Q5MJ09, Q5MJ10	24	p.N24
PF00497	6	105	130	0.0088449	22.6857	O60391	571	p.W571*
PF14709	8	36	70	5.41364e-05	22.6667	P18583	2416	p.R2416fs
PF00246	7	133	149	0.000957485	22.5789	P14384, Q96IY4, Q9UI42, Q8N4T0, Q96SM3, O75976	140, 238, 238, 253, 421, 1051	p.Y140, p.W238, p.W238, p.W253, p.W421, p.S1051
PF03166	11	106	129	9.85449e-08	22.5189	Q13485	445	p.R445
PF01858	24	219	75	2.53436e-20	22.3562	P06400	445	p.R445
PF08628	6	31	57	0.00743324	22.0645	Q9Y5W8	859	p.R859
PF13306	6	47	96	0.00932649	21.8298	P22888	124	p.R124
PF00201	8	202	270	0.000152704	21.505	Q9HAW9, Q9HAW7, P54855, P06133, O75310	254, 260, 259	p.R254, p.R260, p.R259
PF00001	22	932	181	1.36774e-17	21.3391	P34981, P21731, O43614, P49286, Q16581, P41145, P25116, P08908, P30411,P49146, Q9NYM4, P60893, O43194, P16473, Q15761, Q9NS75, Q8NFJ6, P51679	91, 95, 120, 106, 88, 124, 168, 102, 123, 116, 137, 87, 96, 488, 107, 104, 121, 103	p.W91, p.W95, p.W120, p.W106, p.W88, p.W124fs, p.W168, p.W102, p.W123, p.W116, p.W137, p.W87, p.W96, p.W488, p.W107, p.W104, p.W121, p.W103
PF01454	10	128	47	1.77e-06	21.3281	P43360, P43357, P43365, P43358, P43361, P43363, Q8TD91, P43364, Q8TD91	125, 125, 125, 126, 128, 150, 200, 238, 472	p.R125, p.R125, p.R125, p.R126, p.Q128, p.Q150, p.Q200, p.R238, p.Q472
PF00822	6	69	77	0.0118321	21.3043	P56750, O95500	56	p.R56, p.W56
PF00270	10	311	486	2.18e-06	21.2862	B4DIJ6, Q13838, F6QYI9, Q9NUU7, Q9UMR2, Q9UHL0	103, 150, 173, 198, 199, 204	p.G103fs, p.G150fs, p.G173fs, p.R198, p.R199, p.R204
PF11936	40	131	41	1.56908e-36	21.0687	P46531	2514	p.P2514fs
PF01841	6	41	112	0.0118286	20.7805	P49221, Q08188, O43548, P00488	324, 328, 334, 371	p.W324, p.W328, p.W334, p.W371
PF00609	8	73	34	0.000161525	20.7123	E7EWQ4, O75912	559	p.R559*
PF01403	8	259	559	0.000233368	20.417	Q9HCM2	456	p.K456
PF07690	8	303	535	0.000242138	20.3564	Q8IVM8, Q6T423	335, 334	p.K335fs, p.K334
PF00225	7	205	93	0.00211094	20.2146	Q96L93, Q9H1H9	76, 76	p.E76, p.E76
PF00225	7	205	543	0.00211094	20.2146	B4E1K0, P33176, Q02224, O60333, Q02241	206, 278, 284, 307, 389	p.R206, p.R278, p.R284, p.W307, p.R389
PF03810	7	38	95	0.00143292	20.0789	Q92973, P55060, Q14974, Q9UIA9, E7ESC6	96, 89, 88, 83, 84	p.L96, p.R89, p.R88, p.R83, p.R84
PF01823	6	77	178	0.0176205	19.9481	P07357, P13671	424, 445	p.R424, p.R445
PF00176	7	303	691	0.00238481	19.9373	O14647, Q9HBD4, P51532	699, 978, 978	p.R699fs, p.R978, p.R978
PF01094	19	546	177	3.4e-14	19.6612	P42262, P48058, G3V164, Q13003, Q8TE23, P41180, Q7RTX1, Q14832, O15303, Q14831, Q14833	145, 151, 151, 172, 203, 206, 208, 210, 213, 218, 218	p.W145, p.W151, p.W151, p.W172, p.W203, p.W206, p.W208, p.W210, p.W213, p.W218, p.W218
PF02140	31	147	73	1.22617e-25	18.9796	Q7Z442	236	p.N236fs
PF00201	7	202	182	0.00339552	18.8168	P35503, P22310	173	p.L173, p.W173
PF15409	8	17	90	0.000247467	18.8	Q9BXB5, Q9BZF3	167, 177	p.R167, p.R177
PF14791	6	24	15	0.0164043	18.75	Q9UGP5, Q9HBN3, Q5JQP2	517, 190, 432	p.R517, p.R190, p.R432
PF00535	8	104	186	0.00043287	18.4615	Q67FW5, Q6IS24, Q8IUC8	163, 310, 273	p.E163*, p.W310*, p.E273*
PF00640	6	74	121	0.0298787	18.1622	P29353	253	p.V253fs*
PF07690	7	303	234	0.00503909	17.8119	O00624, Q6ZSM3	121, 89	p.M121fs, p.W89
PF07690	7	303	361	0.00503909	17.8119	Q7Z3Q1	168	p.R168
PF07690	7	303	425	0.00503909	17.8119	O75751, O00476, Q8NDX2, Q9P2U7, Q9BYT1, Q7RTY1, P53985	267, 152, 247, 234, 183, 456, 174	p.W267, p.W152, p.W247, p.W234, p.W183, p.W456, p.W174
PF07690	7	303	450	0.00503909	17.8119	Q5TF39, O00476	202, 172	p.C202fs, p.R172
PF12349	6	55	141	0.0338784	17.5636	Q13635	601	p.R601
PF12349	6	55	142	0.0338784	17.5636	Q13635	602	p.R602
PF12624	6	44	63	0.0359954	17.1818	Q7Z7G8	58	p.L58fs
PF00856	6	248	289	0.0466075	17.1774	Q9H9B1, Q9BYW2, Q96L73	1168, 1592, 1984	p.R1168, p.R1592, p.R1984
PF00632	6	182	420	0.0462388	17.1429	Q15751, Q15386, O95071, O15033	4781, 1020, 2738, 760	p.R4781*, p.R1020*, p.S2738*, p.Q760*
PF09240	6	46	51	0.0393559	16.9565	P15509	155	p.R155
PF00702	8	234	439	0.00103471	16.7521	P20020	763	p.R763
PF00488	8	129	14	0.00109555	16.4341	P52701	1088	p.F1088fs*5
PF00535	7	104	79	0.00853245	16.1538	Q86SF2, Q10472, Q86SR1	273, 182, 210	p.R273*, p.R182*, p.R210*
PF07654	8	91	50	0.00134146	15.8242	Q9UM44, Q9P1W8, O00241, Q30201	172, 182, 183, 239	p.W172, p.W182, p.W183, p.W239
PF00134	7	77	157	0.0103045	15.5455	Q5T5M9, P78396, Q8WWL7	131, 328, 1245	p.E131, p.E328, p.E1245
PF00063	9	543	526	0.000333843	15.3149	Q9Y6X6	842	p.F842fs
PF00038	9	279	255	0.000369751	15.0323	O76015, O76014	235	p.Q235
PF00211	9	141	203	0.000348977	14.9362	B0ZBF1, P16066, Q08828	216, 1035, 1038	p.R216, p.R1035, p.R1038
PF01454	7	128	64	0.0148181	14.9297	Q9UNF1, Q8TD90, Q12816	312, 344, 477	p.E312, p.E344, p.E477
PF01454	7	128	90	0.0148181	14.9297	P43362, P43357, Q9UBF1, Q8N7X4, Q12816	167, 168, 199, 254, 503	p.E167, p.E168, p.E199, p.E254, p.E503
PF08499	8	33	21	0.00132324	14.7879	Q14123	103	p.R103
PF00169	17	904	762	2.37e-10	14.7622	Q08881, Q9Y2H5, Q9UN19, Q5KSL6, Q13393, Q13393, O43307, P50570, Q96P48	108, 155, 256, 306, 325, 325, 422, 622, 847	p.E108, p.E155fs, p.W256, p.R306, p.E325fs, p.E325, p.R422fs, p.R622, p.K847
PF00048	8	43	75	0.0016903	14.6977	P48061, P02775, O00585	84, 118, 88	p.E84, p.Q118, p.Q88
PF00001	15	932	795	1.08011e-08	14.5494	P34981, Q96AM1, P08913, P49286, P30872, P32745, P35346, Q9P1P5, P47898, P29371, Q9Y5Y3, O14718, P41597	279, 259, 387, 264, 284, 270, 261, 275, 298, 312, 280, 253, 256	p.W279, p.W259, p.W387, p.W264, p.W284, p.W270, p.W261, p.W275, p.W298, p.W312, p.W280, p.W253, p.W256
PF00656	8	165	266	0.00308119	14.4	Q14790	452	p.R452*
PF00386	7	75	113	0.0178835	14.28	Q9BXJ0	195	p.A195fs
PF03028	10	621	685	0.000103724	14.2351	Q8TD57	3955	p.W3955
PF00067	7	298	495	0.0229189	14.1409	P05093, Q8N118, P24462	406, 420, 408	p.W406, p.W420,p.W408
PF10409	31	388	52	5.636e-21	14.0619	P60484	233	p.R233
PF00619	16	110	23	1.38462e-09	13.9636	P51878	81	p.T81fs*26
PF00169	16	904	755	3.56e-09	13.8938	Q9Y243, Q7Z5R6, Q13464, Q8WZ64	97, 409, 1307, 1527	p.E97, p.Q409, p.K1307fs, p.E1527
PF07654	7	91	128	0.0228688	13.8462	P61769	95	p.K95
PF00063	8	543	604	0.00518362	13.6133	O94832, O43795, Q9Y4I1	506, 513, 551	p.R506, p.Q513, p.Q551
PF00001	14	932	492	1.59369e-07	13.5794	Q969V1, P25025	208, 222	p.F208fs, p.V222fs
PF02932	9	283	18	0.00129612	12.9435	P78334, P14867, P48169, P23415, P18505, P18507, P30926	300, 273, 279, 271, 266, 295, 255	p.W300, p.W273, p.W279, p.W271, p.W266, p.W295, p.Y255
PF00001	13	932	575	2.19233e-06	12.6094	Q86VZ1, P34981, P55085, Q7Z602, P22888, P51677	221, 234, 270, 209, 554, 227	p.L221, p.W234, p.R270, p.Q209, p.R554, p.L227fs
PF00620	21	434	111	3.96975e-12	12.4355	P32019, Q9P2F6, Q96QB1, P85298, P27986, Q9H0H5, Q15311, O43295, Q6ZW31, Q8N264	891, 439, 1155, 304, 191, 427, 272, 585, 480, 216	p.E891*, p.R439*, p.R1155*, p.R304*, p.R191*, p.R427*, p.R272*, p.R585*, p.R480*, p.R216*
PF00631	7	40	62	0.0354531	12.425	Q9UBI6	68	p.T68fs*
PF00001	12	932	447	2.79736e-05	11.6395	P07550, Q8NGJ9, Q8TDS4, P49146, O15218, Q38L21	190, 195, 183, 210, 209, 185	p.C190, p.W195fs, p.W195, p.C183, p.E210, p.E209, p.S185fs
PF00060	9	295	24	0.00324337	11.5932	P42262, Q16478, P39086	547, 547, 579	p.W547, p.W547, p.W579
PF02932	8	283	111	0.0172219	11.5053	P47869, P31644, O75311, Q5JXX5, P47870	406, 346, 351, 353, 340	p.E406, p.K346, p.R351, p.R353, p.K340
PF01094	11	546	17	0.000166351	11.3828	P48058, G3V164, Q13003	45, 45, 61	p.R45, p.R45, p.R61
PF00620	19	434	64	6.3598e-10	11.2512	Q7Z6I6, O43295	73, 559	p.E73*, p.R559*
PF00019	9	96	22	0.00511646	10.6875	P55103, O95972, Q7Z5Y6, P09529, P08476, Q9UK05, Q7Z4P5, P55107	264, 308, 318, 320, 338, 344, 366, 393	p.W264, p.W308, p.W318, p.W320, p.W338, p.W344, p.W366, p.W393
PF00001	11	932	369	0.000329123	10.6695	Q92633, P34969, P25100, P47211, P50052, P25089, O15529, O14843, P46663	186, 221, 235, 174, 182, 164, 154, 176	p.W186, p.W221, p.W235, p.Q174, p.R182, p.W164, p.E154, p.R176
PF00001	11	932	452	0.000329123	10.6695	Q9NQS5, P41145, P32745, Q8IYL9, Q9HBX9, P49685, P25106, P51684, P32246	174, 222, 202, 179, 575, 195, 208, 210	p.R174, p.W222, p.W202, p.W179, p.G575, p.W195, p.W208, p.W210
PF00001	11	932	768	0.000329123	10.6695	P28335, P35372, Q8TDS5, P35348, E7EW16, P25101, Q15761, Q9BXA5	307, 278, 291, 268, 302, 364, 228	p.R307, p.R278, p.Q291, p.K268, p.R302, p.R364, p.E228
PF00089	11	552	339	0.000380103	10.4819	Q8IYP2, P08311, Q9BQR3, Q9Y337, Q9UL52, P00740, P14210	153, 160, 179, 205, 330, 370, 630	p.Q153, p.R160, p.Q179, p.Q205, p.R330, p.Q370, p.R630
PF00089	11	552	509	0.000380103	10.4819	Q92876, Q9H2R5, Q9UNI1, O43240, Q9NRS4, P04070, Q14520, P09871, P14210, Q7RTY7	236, 248, 250, 268, 428, 444, 549, 674, 715, 806	p.W236, p.W248, p.W250, p.W268, p.W428, p.W444, p.W549, p.W674, p.W715, p.W806
PF00616	9	234	70	0.00996269	10.0769	P21359	1306	p.R1306*
PF10409	22	388	145	5.94691e-11	9.97938	P60484	319	p.T319fs
PF00611	8	94	12	0.044539	9.87234	Q0JRZ9	15	p.N15fs*
PF00001	10	932	30	0.00354575	9.69957	P35348, E7EW16	55	p.R55*
PF00001	10	932	291	0.00354575	9.69957	Q969V1, Q99677, P21452, Q9BXA5	140, 145, 129	p.R140, p.R145, p.Q140, p.R129
PF00169	11	904	756	0.000985075	9.55199	Q9HB20, Q06187, Q15027, Q8WWN8, Q13884, Q15139, Q5T5U3, Q6DT37, Q86SQ0	84, 124, 351, 370, 424, 532, 1030, 1057, 1237	p.W84, p.W124, p.W351, p.W370, p.W424, p.W532, p.W1030, p.W1057, p.W1237
PF00089	10	552	139	0.00404999	9.52899	Q8NHM4, Q9GZN4, O95084	65, 92, 177	p.Y65, p.F92fs, p.I177fs
PF13853	32	781	117	2.33333e-16	9.38284	O43749, Q8NGN1, A6NF89, A6NCV1, Q8NGZ6, Q8NG84, Q8NHC8, Q8NGZ4, Q8NGZ5, Q8NGE9, Q8NGQ5, Q8N164, Q8NGL1, O95221, Q8NGP3, Q8NH86, Q96RB7, Q8NH50, Q8NGP9, Q8NGB8, Q8NGI4, Q8NGP0, A6NHA9, Q8NGN5, Q8NGX5, Q8NGX3	196, 194, 211, 199, 223, 197, 195	p.E196, p.K196fs, p.E194, p.E211, p.E199, p.E223, p.Q197, p.E195, p.G194, p.Q196, p.E197
PF00520	19	1119	55	1.90939e-08	9.3387	Q9NR82, P56180, Q6XPS3, Q15858	178, 144, 126, 170	p.R178*, p.R144*, p.R126*, p.K170*
PF01858	10	219	182	0.0044979	9.31507	P06400	552	p.R552
PF00059	12	305	19	0.00033245	9.16721	Q92478, Q96E93, P26718, P78380, Q9UJ71, P22897, Q9UBG0, Q96GW7	56, 96, 120, 165, 216, 240, 403, 709	p.W56, p.W96, p.W120, p.W165, p.W216, p.W240, p.W403, p.W709
PF00069	30	3672	897	1.59e-14	9.01144	Q96NX5, Q9UL54, Q9NSY0, P43250, P27037, P36896, Q9NYV4	235, 239, 267, 401, 437, 451, 952	p.Y235, p.Q239, p.R267fs, p.V401fs, p.K437fs, p.Y451, p.C952fs
PF00782	21	418	128	1.91e-09	8.99282	Q9UNI6, P60484, P60484, Q9BV47, Q9Y6W6	121, 130, 130, 158, 414	p.R121, p.R130fs, p.R130, p.R158, p.R414fs
PF02931	9	285	57	0.027644	8.90526	Q07001, Q16445, O00591, P47869, P31644, P34903	80, 84, 89, 94, 101, 119	p.E80, p.R84fs, p.R89, p.R94, p.R101, p.R119fs
PF00001	9	932	263	0.0346891	8.72961	E5RK45, Q13639, P30872, P50052, P32247	110, 147, 134, 137	p.H110fs, p.C147, p.F134fs, p.T137fs
PF00001	9	932	836	0.0346891	8.72961	P32238, P35368, P14416, Q8TDT2, Q14330, Q96RI8, E7EW16, Q8WXD0	349, 327, 408, 274, 268, 294, 308, 674	p.G349, p.D327fs, p.Y408, p.W274, p.G268, p.E294, p.R308, p.W674
PF00001	9	932	837	0.0346891	8.72961	Q8NDV2, P21731, Q13585, P29275, Q96P67	277, 288, 274, 270, 289	p.V277fs, p.K288, p.W274, p.W270, p.E289
PF00169	10	904	195	0.00950256	8.68363	Q9HB21, Q14449, Q96P50, Q8TCU6, Q7Z5R6, Q13884, Q5JSP0	208, 251, 286, 287, 327, 341, 388	p.W208, p.W251, p.W286, p.Q287, p.W327, p.W341, p.Q388fs
PF00169	10	904	429	0.00950256	8.68363	Q13480, Q9UN19, Q7Z5R6, P20936, Q9ULM0, Q6ZV73	78, 221, 375, 534, 634, 1390	p.E78fs, p.S221, p.K375, p.R534, p.R634, p.E1390
PF00102	11	445	8	0.00347832	8.35506	P23469, P23470, Q15262, Q92729	457, 880, 916, 919	p.W457, p.Y880, p.R916, p.R919
PF13853	28	781	98	1.70621e-12	8.20999	Q8NGH8, Q8NGH9, O76099, Q8NH93, Q8NGU2, Q8NGT5, Q9NZP0, Q8NH16, Q8NH03, Q8NH01, Q8N0Y5, Q8N127, Q8NGD3, Q6IF82, Q8NGQ4, O95047, Q5JRS4, Q8NGY1	182, 181, 179, 175, 176, 178, 184, 177, 180	p.C182fs, p.C181, p.C179fs, p.C175, p.C176fs, p.C178fs, p.C184fs, p.C177fs, p.C184, p.C180
PF00069	26	3672	1045	8.74e-11	7.80991	Q8IVH8, Q92918, Q9Y4K4, Q8WU08, P20794, P49336, Q5VT25, Q6FHV7, P11801, Q86YV6, Q7Z7A4, Q13627, Q13177, O95382, Q13523, Q96S38, Q9NZJ5	261, 262, 265, 268, 272, 323, 328, 336, 343, 349, 459, 467, 488, 894, 991, 1039, 1065	p.R261fs, p.R262, p.R265fs, p.R268, p.R272, p.R323, p.R328, p.R336, p.R343fs, p.R349, p.R459fs, p.R467, p.R488fs, p.R894, p.R991, p.R1039, p.R1065
PF00870	84	2295	115	2.86e-41	7.79608	E9PFT5, P04637, E7EQX7	99, 192, 192	p.Q99, p.Q192, p.Q192
PF07714	15	1154	158	6.69658e-05	7.65598	P42680, Q9UM73, P14616, P42684, Q12866	455, 1209, 1072, 374, 684	p.R455, p.R1209, p.R1072, p.R374, p.L684fs
PF13853	26	781	59	1.17789e-10	7.62356	Q8NH09, O76099, O60431, Q8NGR5, Q8NGC7, Q8NH79, Q8NGX8, Q8NG85, Q8NGY9, Q96R27, Q5TZ20, Q8NGI8, Q8WZ92, Q8NH50, Q8NGB6, Q8NGJ1, Q8NGL6, Q8NGS4, Q8NGV5, Q8NGT0, A4D2G3, Q8NGT7	149, 150, 167, 147, 154, 148, 145, 177, 181	p.W149, p.C150, p.W167, p.W147, p.W154, p.W148, p.Y150, p.Y145, p.Y149, p.W177, p.W181
PF13853	26	781	79	1.17789e-10	7.62356	Q8NH59, Q9Y5P1, Q8NHC7, O60431, Q8NGC7, B2RN74, Q8NGT5, Q13607, Q96RC9, Q8NGD0, Q8NGB6, Q8NH73, Q8NGL6	167, 163, 165, 183, 180, 161, 164, 193	p.R167, p.S163fs, p.Q163, p.Q165, p.Q165, p.Q183, p.Q180, p.Q161, p.R164, p.R165, p.Q193
PF00102	10	445	7	0.0296417	7.59551	P18433, P26045, B1AJR9, Q15262, Q16825, Q5TG12, P23467	270, 675, 907, 915, 926, 928, 1732	p.R270, p.R675, p.R907, p.N915fs, p.R926, p.R928, p.R1732
PF00520	15	1119	191	0.000109211	7.37265	Q14721, P22459, P56180, Q6XPS3, Q9Y5Y9, Q14524, P35498, Q92736, Q01668, Q9NS89, O00555, O60840, Q9UI33	303, 450, 179, 161, 218, 222, 862, 4739, 243, 198, 1299, 1150	p.R303*, p.R450*, p.F179fs*25, p.F161fs*15, p.R218*, p.R222*, p.R862*, p.F4739fs*15, p.R243*, p.R198*, p.R1299*,
PF13853	24	781	161	6.95458e-09	7.03713	Q8NH59, Q8NGK1, Q8NH53, Q8NGJ4, Q8NGH9, A6ND48, Q8NGC7, Q5JQS5, Q8NGJ0, P47893, Q8NGB6, Q8NGF9, Q8NGS4	236, 235, 232, 252, 238, 237, 243, 233, 225, 234	p.R236, p.R235, p.R232, p.R252, p.R238, p.R237, p.R243, p.E233, p.W225, p.R234
PF07686	11	716	294	0.023522	6.86732	Q00889, P13688, Q6UXE8, P35968	97, 98, 96, 275	p.R97, p.R98, p.R96fs, p.R275
PF00069	21	3672	216	1.73e-06	6.30801	Q8IVW4, Q9HCP0, P22694, Q9BUB5, P49841, Q15831, Q9HBH9, O14578, Q9BYP7, A3QNQ0, P30291	64, 103, 106, 109, 111, 112, 144, 159, 208, 306, 361	p.N64fs, p.Q103, p.R106, p.E109, p.R111, p.Q112, p.E144, p.Q159fs, p.R208, p.Q306, p.R361
PF00069	21	3672	466	1.73e-06	6.30801	O15111, Q8NCB2, Q13043, O94804, Q8NG66, Q9H093, P11309, Q00536, Q8NER5, Q13873, P36896, P36894, Q15349	143, 144, 148, 156, 157, 174, 257, 285, 322, 332, 334, 361, 531	p.R143, p.R144fs, p.R148, p.R156, p.R157, p.R174, p.Q257, p.R285, p.R322, p.R332, p.R334, p.R361, p.R531
PF00069	21	3672	665	1.73e-06	6.30801	Q8TEA7, Q9Y572, Q96C45, B4E2M4, O15264, P15735, Q92519, Q15831, O14976, Q96RU8, P45985, P0C1S8, Q9H1R3, Q9C098, O15075, Q9P286, Q9BXU1, O95835, O60566	160, 189, 189, 189, 192, 197, 222, 223, 230, 252, 273, 403, 452, 523, 557, 613, 898, 920, 934	p.E160, p.E189, p.E189, p.E189, p.E192fs, p.E197, p.E222, p.E223, p.E230, p.E252, p.E273, p.E403, p.E452, p.E523, p.E557, p.E613, p.E898, p.E920fs, p.Q934
PF07714	12	1154	342	0.0250202	6.12478	Q15375, P11362, P36888, P09619, Q9UM73, P08069, Q59GM6, Q05397, Q658W2	781, 646, 834, 849, 1275, 1158, 521, 569, 591	p.R781, p.K646, p.R834, p.R834, p.R849, p.R1275, p.R1158, p.R521, p.R569, p.R591
PF07714	12	1154	382	0.0250202	6.12478	P51813, Q16832, Q6ZMQ8, P35916, P35968, P25092, O43318, Q5H8Y1, P00533	578, 753, 296, 1080, 1071, 646, 195, 2121, 880	p.W578fs, p.W753, p.W296fs, p.W1080, p.W1071, p.W646, p.W195, p.W2121, p.W880
PF07714	12	1154	515	0.0250202	6.12478	P54760, Q9UF33, P51813, P07948, P16234, P29376, Q59H18, O43318, P42679, Q15303	857, 913, 649, 480, 933, 760, 702, 267, 461, 957	p.W857. p.W913, p.W649, p.W480, p.W933, p.Q760, p.W760, p.W702, p.W267, p.W461, p.W957
PF07653	15	398	96	0.0016056	5.91709	P27986	48	p.R48
PF00870	62	2295	51	1.07e-22	5.75425	E9PFT5, P04637, E7EQX7	53, 146, 146	p.W53, p.W146, p.W146
PF00069	19	3672	170	6.62e-05	5.70724	O76039, Q9H0K1, Q9BUB5, P49841, P57058, Q9P0L2, Q13464, O75116, Q9NWZ3, P36894	59, 66, 93, 96, 100, 106, 122, 138, 232, 273	p.R59, p.R66, p.R93, p.R96, p.K100fs, p.R106, p.W122fs, p.W138fs, p.Q232, p.R273
PF13853	18	781	192	0.000489391	5.27785	Q8NGY5, O95007, Q8NG81, Q9Y3N9, P58173, Q5TZ20, Q8NGV0, Q8NGJ0, P47881, Q96R08, Q8NGF7, Q8NH43, Q8IXE1	261, 259, 260, 264	p.Q261, p.R259, p.Q261fs, p.Q260, p.R264, p.W260, p.C260
PF13853	17	781	123	0.00262887	4.98464	Q8NGJ5, Q9H346, Q96R08, Q8NGD5	203, 204, 199, 202	p.C203, p.T204fs, p.F199fs, p.S202
PF13853	17	781	159	0.00262887	4.98464	Q8NH76, Q9H339, Q8NGY3, Q8NG81, Q6IF00, Q8N162, O95221, Q8NH85, Q8NGC0, Q8NGL7, Q8NGD1, Q8NH73, Q8NH70, Q96R47, Q8NGN4, Q8NGX6	238, 230, 247, 232, 233, 283, 229, 231, 252	p.E238, p.E230, p.E247, p.E232, p.E233, p.S232, p.Q232, p.Q283, p.E229, p.E231, p.E252
PF00069	16	3672	72	0.0105551	4.8061	Q8IYT8, P48729, P78368, P49841, Q9Y243, Q9BQI3, P27037, O00238, O43683	34, 41, 70, 80, 172, 191, 214, 226, 816	p.W34, p.E41, p.E70, p.E80, p.K172fs, p.Q191, p.E214, p.E226, p.Q816
PF00069	16	3672	171	0.0105551	4.8061	Q8IVW4, Q8TDX7, P27448, Q15349, Q8IY84, O00141, Q7Z7A4, P27037, P37173	50, 82, 103, 106, 121, 146, 230, 232, 290	p.E50, p.E82, p.E103, p.S106, p.E121, p.E146, p.E230, p.E232, p.Q290
PF00069	16	3672	230	0.0105551	4.8061	P51956, Q13131, Q15349, B3KV38, Q86Z02, Q8TDR2, P37173, O15075, Q32MK0, Q13233	67, 92, 126, 256, 256, 266, 309, 453, 577, 1311	p.E67, p.Q92, p.Y126, p.E256, p.E266, p.Y309, p.E453, p.E577, p.P1311fs, p.G1311
PF00069	16	3672	1062	0.0105551	4.8061	O00444, Q7L7X3, Q8NEV4, Q8TD19, Q9UEW8, Q13464, Q9Y243, Q13177, Q15746	258, 274, 280, 301, 330, 331, 398, 493, 1712	p.S258, p.E274, p.E280, p.E301, p.E330, p.E331, p.E398, p.E493, p.Q1712
PF00870	51	2295	49	1.19e-14	4.73333	E9PFT5, E9PFT5, P04637, P04637, E7EQX7, E7EQX7	51, 51, 144, 144, 144, 144	p.Q51, p.Q51fs, p.Q144, p.Q144fs, p.Q144, p.Q144fs
PF00870	50	2295	8	5.71e-14	4.64052	P04637, P04637, E7EQX7, E7EQX7	103, 103, 103, 103	p.Y103fs, p.Y103, p.Y103fs, p.Y103
PF00870	50	2295	121	5.71e-14	4.64052	E9PFT5, E9PFT5, P04637, P04637, E7EQX7, E7EQX7	105, 105, 198, 198, 198, 198	p.E105, p.E105fs, p.E198, p.E198fs, p.E198, p.E198fs
PF00628	16	455	76	0.0345195	4.32527	P29375, F5H1F7	1200	p.G1200fs*9
PF00870	45	2295	127	1.08e-10	4.17647	E9PFT5, E9PFT5, P04637, P04637, E7EQX7, E7EQX7	111, 111, 204, 204, 204, 204	p.E111, p.E111fs, p.E204, p.E204fs, p.E204, p.E204fs
PF00870	39	2295	77	4.4e-07	3.61961	E9PFT5, E9PFT5, P04637, P04637, E7EQX7, E7EQX7	74, 74, 167, 167, 167, 167	p.Q74, p.Q74fs, p.Q167fs, p.Q167, p.Q167, p.Q167fs
PF00870	35	2295	132	6.75e-05	3.24837	E9PFT5, E9PFT5, P04637, P04637, E7EQX7, E7EQX7	116, 116, 209, 209, 209, 209	p.R116, p.R116fs, p.R209, p.R209fs, p.R209, p.R209fs
PF00870	32	2295	75	0.00218106	2.96993	E9PFT5, E9PFT5, P04637, P04637, E7EQX7, E7EQX7	72, 72, 165, 165, 165, 165	p.Q72, p.Q72fs, p.Q165, p.Q165fs, p.Q165, p.Q165fs
PF07710	106	1523	24	1.69555e-17	2.92318	P04637	342	p.R342
PF00870	31	2295	41	0.00653548	2.87712	E9PFT5, E9PFT5, P04637, P04637, E7EQX7, E7EQX7	43, 43, 136, 136, 136, 136	p.Q43, p.Q43fs, p.Q136, p.Q136fs, p.Q136, p.Q136fs
PF01352	41	1595	39	0.0046202	2.46771	Q14586, B4DX44, B4DXR9, Q8TD23, Q6ZMV8, Q03923, Q86V71, P17038, O75346, P35789, Q03936, Q96JL9, Q6PDB4, Q08AN1, Q6ZNA1, Q76KX8, Q1T7F5, Q5VIY5, P17035, E7EUL5, Q5HY98, Q05481, A6NN14, G3XAE0, Q8TF32, Q9H8G1, Q14593	12, 12, 12, 12, 12, 12, 12, 12, 12, 12, 12, 12, 15, 15, 16, 16, 16, 16, 16, 16, 17, 21, 21, 32, 43, 43, 45	p.E12, p.E12, p.E12, p.E12, p.E12, p.E12, p.E12, p.E12, p.E12, p.E12, p.E12, p.E12, p.E15, p.E15, p.E16, p.E16, p.E16, p.E16, p.E16, p.E16, p.E17, p.E21, p.E21, p.E32, p.E43, p.E43, p.E45
The detected enriched domain hotspots are listed by their Pfam domain identifier, the number of mutations in the hotspots, the position in MSA, the corrected p-value, the mutation enrichment score expressed as the ratio of the observed number of domain mutations to the expected number of mutation, the UniProt identifier, mutated position and the amino acid mutation. The lists sorted by enrichment…

## Sheet: OG
PFID	Total number of mutations at hotspot position	Total number of mutations in the domain	Position in MSA	P-value	Enrichment score	UniProt identifier	Position	Mutation AA
PF12145	4	6	4	3.15443e-07	320	Q93074	289	p.Q289
PF00443	3	15	212	0.000158296	294.6	P35125	626	p.E626
PF00171	2	4	64	0.0246838	260.5	P05091	93	p.W93
PF00171	2	4	282	0.0246838	260.5	P05091	289	p.K289fs
PF00225	2	5	110	0.0318243	236.8	P33176	75	p.E75
PF00001	2	9	780	0.0490012	200.889	P16473	629	p.L629
PF12126	6	15	145	1.13877e-09	164.4	P29590	306	p.Q306
PF12126	6	15	331	1.13877e-09	164.4	P29590	492	p.E492
PF08423	3	6	156	0.000724158	156.5	O15315	198	p.E198
PF08423	3	6	161	0.000724158	156.5	O15315	203	p.G203
PF00149	3	10	254	0.00116222	145.5	O00743	177	p.R177
PF00149	3	10	426	0.00116222	145.5	O00743	214	p.R214
PF00620	17	34	64	2.63019e-29	128.5	O43295	559	p.R559
PF00503	4	20	199	0.000154473	85.8	Q5JWF2, P63092	806, 163	p.Y806, p.Y163
PF00856	4	34	289	0.000196111	83.5294	Q96L73	1984	p.R1984
PF12126	3	15	333	0.00713503	82.2	P29590	494	p.E494
PF02158	4	25	71	0.000341889	71.36	Q02297	306	p.K306fs
PF00503	3	20	263	0.0155564	64.35	P29992	209	p.Q209
PF01776	6	11	2	2.14336e-07	62.7273	P35268	15	p.K15fs
PF03453	3	8	156	0.0130798	62.625	Q9NQX3	479	p.R479
PF02864	6	30	46	1.05126e-06	57.8	P51692	368	p.Q368fs
PF00861	3	8	31	0.0176374	56.625	P46777	57	p.N57fs
PF13405	3	3	24	0.00752971	53	Q8N4C6	31	p.E31
PF00102	6	41	8	3.04741e-06	49.4634	Q15262	916	p.R916
PF00454	3	25	276	0.0464663	44.88	Q9Y4A5	3711	p.R3711
PF11502	3	3	31	0.0151307	42	O00512	379	p.E379
PF00134	4	18	26	0.00369557	38	P24385	44	p.Y44
PF00122	4	43	30	0.0051991	36.6512	Q16720	188	p.R188
PF00122	4	43	125	0.0051991	36.6512	Q16720	258	p.D258fs
PF13831	6	8	26	8.46865e-06	29.25	P55197	60	p.Q60
PF07679	8	159	353	1.49687e-06	25.761	Q02297	91	p.K91fs
PF00041	4	79	89	0.025464	24.7089	P42702	446	p.S446
PF10495	5	17	38	0.00152263	24.4118	Q99996	3746	p.Q3746fs
PF10495	5	17	42	0.00152263	24.4118	Q99996	3750	p.Q3750fs
PF00170	4	14	4	0.0253633	22.5714	P16220	284	p.R284
PF00170	4	14	18	0.0253633	22.5714	P18846, P16220	228, 298	p.R228, p.R298
PF01843	4	30	41	0.0449804	20.6667	P55196	822	p.Q822
PF00628	8	59	76	3.12906e-05	16.678	P29375	1200	p.G1200fs
PF07714	7	330	280	0.00208825	12.4939	P00519, Q08881	349, 468	p.S349, p.E468fs
PF07714	7	330	357	0.00208825	12.4939	P11362	656	p.K656
PF07714	6	330	302	0.0265285	10.7091	P00519	368	p.S368
PF07714	6	330	342	0.0265285	10.7091	P11362, P36888, P09619, Q9UM73	646, 834,849, 1275	p.K646, p.R834, p.R849, p.R1275
The detected enriched domain hotspots are listed by their Pfam domain identifier, the number of mutations in the hotspots, the position in MSA, the corrected p-value, the mutation enrichment score expressed as the ratio of the observed number of domain mutations to the expected number of mutation, the UniProt identifier, mutated position and the amino acid mutation. The lists sorted by enrichment…

## Sheet: TS
PFID	Total number of mutations at hotspot position	Total number of mutations in the domain	Position in MSA	P-value	Enrichment score	UniProt identifier	Position	Mutation AA
PF02106	2	5	496	0.0385249	223.2	Q00597	497	p.W497
PF12796	3	7	60	0.000351549	210.857	Q6W2J9	1480	p.R1480
PF05053	6	26	551	7.71768e-10	193.846	O00255	516	p.R516fs
PF14631	4	34	407	1.33183e-05	167.529	Q9BXW9	408	p.R408
PF00169	5	25	762	2.0954e-07	157	P50570	622	p.R622
PF04388	3	22	418	3.23719e-05	130.545	Q92574	420	p.R420fs
PF14631	3	34	649	0.00244541	125.647	Q9BXW9	650	p.E650
PF14631	3	34	1272	0.00244541	125.647	Q9BXW9	1273	p.R1273
PF03016	4	13	86	7.61011e-05	99.6923	Q93063	182	p.R182
PF04388	4	22	243	0.00488646	97.9091	Q92574	245	p.R245
PF00270	3	21	512	0.00538031	94.5714	P54132	757	p.D757fs
PF04065	3	9	62	0.00492405	90.6667	O75175	63	p.P63fs
PF09422	6	78	316	1.15352e-16	80.1538	Q5JTC6	358	p.R358
PF00145	3	19	170	0.0105426	75	Q9Y6K1	723	p.L723fs
PF00176	3	50	856	0.000474718	69.04	P46100	1887	p.W1887
PF04812	7	27	9	1.11067e-08	68.4444	P20823	291	p.P291fs
PF11864	4	27	116	0.000631941	62.5185	P49815	167	p.W167
PF11864	4	27	405	0.000631941	62.5185	P49815	456	p.E456
PF02165	5	42	313	1.13561e-09	61.1429	P19544	314	p.A314fs
PF04812	6	27	75	9.73685e-07	58.6667	P20823	354	p.T354fs
PF04873	4	23	6	0.000839957	57.5652	P38398	654	p.K654fs
PF12031	19	86	14	8.24962e-25	56.7791	O14497	1989	p.R1989
PF09422	4	78	471	4.55328e-09	53.4359	Q5JTC6	497	p.R497
PF00176	4	50	691	0.0348261	51.78	P51532	978	p.R978
PF08514	6	22	105	1.04278e-10	49.0909	Q8N3U4	259	p.R259
PF00488	8	45	14	9.29357e-09	47.1111	P52701	1088	p.F1088fs
PF00616	9	51	70	5.37139e-10	46.2353	P21359	1306	p.R1306
PF01119	4	15	45	0.00294327	40.2667	P40692	252	p.S252
PF09422	8	78	311	1.34874e-05	40.0769	Q5JTC6	353	p.R353
PF09422	4	78	435	1.34874e-05	40.0769	Q5JTC6	462	p.E462
PF00069	4	113	14	0.00475236	39.0442	O60566, Q13233, Q15831	813, 1247,53	p.E813
PF00069	4	113	18	0.00475236	39.0442	P45985, Q15831	110, Q15831	p.R110, p.E57fs
PF00069	4	113	362	0.00475236	39.0442	Q13233, O96017	1343, 321	p.E1343, p.E321
PF02165	8	42	312	0.000268192	38.2143	P19544	313	p.S313
PF03166	11	64	129	1.39737e-11	37.2969	Q13485	445	p.R445
PF00870	23	1501	136	2.62509e-277	34.3411	P04637	213	p.R213fs
PF08514	9	22	62	2.63588e-05	32.7273	Q8N3U4	216	p.R216
PF05192	4	45	330	0.00944273	32.0889	P43246	580	p.E580
PF00616	6	51	157	5.65334e-05	30.8235	P21359	1362	p.R1362
PF02259	4	69	290	0.0123049	30.3188	Q13315	2297	p.Q2297
PF02259	4	69	471	0.0123049	30.3188	Q13315	2442	p.Q2442
PF09422	12	78	100	0.0202536	26.7179	Q5JTC6	173	p.F173fs
PF09422	6	78	377	0.0202536	26.7179	Q5JTC6	410	p.W410
PF00870	30	1501	119	2.89936e-186	25.9687	P04637	196	p.R196
PF00656	6	95	266	1.8056e-06	25.0105	Q14790	452	p.R452
PF01858	24	197	75	8.34259e-23	24.8528	P06400	445	p.R445
PF00454	4	69	94	0.0447761	21.6812	Q13315	2763	p.R2763
PF10409	31	259	52	9.80049e-28	21.0656	P60484	233	p.R233
PF12349	6	46	141	0.000505532	21	Q13635	601	p.R601
PF12349	6	46	142	0.000505532	21	Q13635	602	p.R602
PF02257	5	22	26	0.00444794	20.4545	Q68CP9	542	p.R542
PF00656	8	95	210	0.00113115	18.7579	Q14790	399	p.E399
PF07653	15	137	96	2.47369e-11	17.1898	P27986	48	p.R48
PF10409	22	259	145	5.4561e-16	14.9498	P60484	319	p.T319fs
PF12031	5	86	166	0.0273176	14.9419	O14497	2141	p.F2141fs
PF12031	5	86	183	0.0273176	14.9419	O14497	2158	p.R2158
PF00782	18	259	128	2.06136e-11	12.4402	P60484	130	p.R130fs
PF00620	6	137	41	0.0206412	11.2555	P27986	162	p.R162
PF01858	10	197	182	7.41352e-05	10.3553	P06400	552	p.R552
PF01847	6	98	15	0.0487443	9.55102	P40337	73	p.Q73fs
PF01858	8	197	186	0.00773819	8.28426	P06400	556	p.R556
PF01426	7	276	250	0.0464442	7.71014	Q86U86	1052	p.R1052
PF00870	32	1501	115	4.7256e-23	7.09527	P04637	192	p.Q192
PF12937	13	150	9	0.000513063	5.80667	Q969H0	287	p.V287fs
PF00870	50	1501	51	4.36112e-14	5.53431	P04637	146	p.W146
PF00870	242	1501	8	1.35623e-12	5.2505	P04637	103	p.Y103
PF00870	183	1501	49	4.47123e-09	4.54097	P04637	144	p.Q144
PF00870	27	1501	121	9.21893e-08	4.25716	P04637	198	p.E198fs
PF00870	23	1501	127	6.6951e-06	3.83145	P04637	204	p.E204
PF00870	37	1501	77	0.00119855	3.26382	P04637	167	p.Q167
PF00870	20	1501	208	0.00119855	3.26382	P04637	285	p.E285
PF07710	106	1501	24	2.54353e-19	2.96602	P04637	342	p.R342
PF00870	39	1501	75	0.0374324	2.83811	P04637	165	p.Q165
The detected enriched domain hotspots are listed by their Pfam domain identifier, the number of mutations in the hotspots, the position in MSA, the corrected p-value, the mutation enrichment score expressed as the ratio of the observed number of domain mutations to the expected number of mutation, the UniProt identifier, mutated position and the amino acid mutation. The lists sorted by enrichment…
