# Supplementary material for: Identification and analysis of mutational hotspots in oncogenes and tumour suppressors
Source: Oncotarget. 2017 Feb 19;8(13):21290–304. doi: 10.18632/oncotarget.15514 (PMC5400584; doi:10.18632/oncotarget.15514)
Supplement: Supplementary file 9 [file oncotarget-08-21290-s009.xlsx]

## Sheet: WG
PFID	Total number of mutations at hotspot position	Total number of mutations in the domain	Position in MSA	P-value	Enrichment score	UniProt identifier	Position	Mutation AA
PF15268	3	3	489	1.53299e-06	869	Q5SW24	401	p.G401_G402insAGRG
PF00443	9	22	391	2.49441e-20	602.591	Q9Y2K6	359	p.D359delD
PF15070	3	4	482	7.93849e-06	597.75	Q08379	715	p.E715delE
PF15358	3	3	231	5.51885e-06	567	Q9UJT2	257	p.E257_Q262delEPEEKQ
PF10165	14	14	144	1.47425e-35	504	Q9NPQ8	210	p.P210delP
PF00884	3	3	228	7.95219e-06	502	P51689	234	p.A234_V236delAGV
PF05804	2	3	233	0.00601228	472	Q92845	246	p.K246delK
PF00083	3	4	455	1.66148e-05	467.25	P22732	347	p.L347delL
PF09606	16	28	233	1.36378e-36	450.286	Q96RN5	250	p.Q250_Q251insQ
PF00135	2	3	410	0.00681432	443.333	Q6UWW8	321	p.F321delF
PF02460	4	10	880	1.47215e-07	437.2	Q13635	1159	p.L1159_T1160insL
PF03348	6	7	386	5.20339e-13	418.286	Q96SA4	368	p.Q368_V369insQ
PF00939	2	3	13	0.00773844	416	Q13183	19	p.F19delF
PF00821	2	3	201	0.00851049	396.667	B4E1E8, P35558	97, 229	p.I97delI, p.I229delI
PF00858	2	3	384	0.0088946	388	Q9UHC3	307	p.S307_P308delSP
PF13086	3	4	274	2.9748e-05	384.75	Q5JXR7, Q9P2E3	615, 811	p.D615_G620delDEEEEG, p.D811_G816delDEEEEG
PF00704	4	4	371	4.92755e-08	378	Q13231	357	p.V357_W358ins*
PF02157	9	9	87	8.53627e-21	366	P20645	1	p.M1_F2insL
PF00022	2	5	719	0.0124335	359.2	P68133, P63261	237, 235	p.S237delS, p.S235delS
PF08433	4	4	112	6.33409e-08	355	Q96EK9	113	p.P113_G121delPIAGPQVAG
PF01271	2	4	109	0.0120756	353	P10645	174	p.E174delE
PF09755	4	4	137	7.52805e-08	340	Q16204	139	p.E139delE
PF15304	7	8	161	1.08591e-14	312.375	Q9Y2D5	701	p.A701_A702insEA
PF01545	2	3	360	0.0145459	303.333	Q8TAD4	675	p.S675delS
PF15504	2	3	304	0.0145459	303.333	Q8TAL5	304	p.Q304delQ
PF01593	2	4	76	0.0165452	301.5	Q6QHF9	236	p.L236_P237delLP
PF00474	4	6	398	3.72938e-07	298.667	A0PJK1	430	p.R430_L431insYGGGGR
PF10267	2	3	200	0.0169069	281.333	O94876	421	p.E421delE
PF08347	3	4	48	9.43921e-05	261.75	Q9NQB0	29	p.E29delE
PF03154	3	12	143	0.000204914	255.75	P54259	488	p.Q488delQ, p.Q488_Q492delQQQQQ
PF01490	2	4	111	0.0249353	245.5	Q9HBR0	83	p.M83_E86delMLVE
PF00209	3	8	17	0.000213231	240	P31641	58	p.F58_G60delFVG
PF00956	3	5	191	0.000159969	238.2	Q9ULW6	221	p.E221delE
PF06888	3	3	5	7.4622e-05	238	Q8TCT1	32	p.S32delS
PF00001	12	46	710	1.26562e-22	235.826	P68133, P63261	237, 235	p.S237delS, p.S235delS
PF13469	4	4	202	3.5949e-07	230	B4DH74	455	p.P455_R456insP, p.P455delP
PF04258	2	3	246	0.0255778	228.667	Q8TCT9	267	p.V267delV
PF15298	3	3	44	9.19473e-05	222	Q9UKB5	225	p.T225delT, p.T225_A226insT
PF07147	2	4	133	0.0306181	221.5	Q9NP92	134	p.E134_P135delEP
PF07147	2	4	134	0.0306181	221.5	Q9NP92	135	p.P135_A136insEP
PF14839	3	3	29	9.44778e-05	220	Q96A56	52	p.E52delE
PF07959	2	4	243	0.0318982	217	O14772	350	p.V350delV
PF11864	2	4	189	0.0337337	211	P49815	240	p.I240delI
PF07690	3	11	461	0.000358434	210.273	Q96JT2	223	p.L223_A234delLGPTEPAEGLSA
PF01403	5	16	310	3.42484e-08	206.562	O95754, Q92854, Q9H3S1, Q9H2E6, Q13275	251, 235,247, 236, 279	p.F251delF, p.F235delF, p.F247delF, p.F236delF, p.F279delF
PF00501	2	4	177	0.0381046	198.5	Q9Y2E4	1005	p.V1005_Q1006insL
PF06679	10	10	86	1.40289e-20	193	Q3ZCQ3	69	p.S69_S70delSS
PF03561	5	5	88	3.8556e-09	192	Q8N6M5	301	p.E301delE
PF07714	13	40	76	1.12605e-23	191.425	P15056, Q12852, P00533	484, 153, 746	p.M484_N486delMLN, p.K153delK, p.E746_A750delELREA, p.E746_T751delELREAT
PF12240	6	7	20	6.18275e-11	188.571	Q4VCS5	619	p.P619_A620insP
PF03062	2	5	117	0.0480627	182.4	Q6ZWT7	159	p.L159delL
PF03062	2	5	151	0.0480627	182.4	Q9HCP6	219	p.F219delF
PF02984	4	4	154	1.17656e-06	171	P24385	280	p.E280delE
PF00850	3	6	66	0.000511894	169.5	Q92769	81	p.S81delS
PF00183	3	10	382	0.00066458	169.2	P08238	552	p.K552delK
PF09606	6	28	194	1.53939e-09	168.857	Q96RN5	211	p.Q211delQ
PF00652	3	3	145	0.000212163	168	Q49A17	567	p.K567delK
PF00795	2	3	230	0.0477131	167.333	Q9UBR1, F5GYM6	246, 225	p.S246_I247insS, p.V225delV
PF00214	12	12	65	2.13796e-24	167	Q7Z4H4	95	p.H95_R100delHSGPRR
PF00481	3	7	213	0.000592033	166.714	O75688	190	p.Q190delQ
PF15623	4	7	98	4.9269e-06	165.714	P0C2W7	99	p.E99delE
PF15236	15	16	80	5.59013e-30	159.375	A2RUB6	489	p.S489_K490insS, p.S489_K490insP
PF01562	3	5	151	0.000555102	157.2	Q8TE59	198	p.N198_P199insPG
PF01847	3	3	18	0.000264987	156	P40337	76	p.F76del
PF12796	13	24	420	2.44504e-22	152.286	Q8WZ74	870	p.H870_G871delHG
PF14851	6	6	70	9.57255e-11	148	Q9H8M9	82	p.S82_S84delSDS
PF13892	3	3	73	0.000351344	142	P28370	57	p.K57delK
PF00038	3	10	84	0.00117514	139.8	Q7Z794, P05787,P48668	173, 100, 172	p.N173delN, p.N100delN, p.N172delN
PF05296	3	7	121	0.00109144	135.857	P59551	131	p.F131delF
PF06333	25	1	13	6.04499e-45	128.125	Q71F56	1691	p.E1691delE
PF06229	10	15	57	4.79908e-17	126.667	Q9BZ01, Q3ZCQ3	57, 69	p.L57_V58insL, p.S69_S70delSS
PF15623	3	7	234	0.00142387	124.286	P0C2W7	235	p.K235_E243delKLTEEATEE
PF00615	3	7	33	0.0014536	123.429	P25098	83	p.V83delV
PF01454	4	9	113	2.24052e-05	121.333	Q9HAY2	158	p.E158_D159insE
PF15519	6	6	46	5.99845e-10	109	Q86U06	393	p.A393_Q394insA
PF00003	4	10	123	5.90711e-05	100.333	P41594	679	p.K679delK
PF00233	11	29	7	7.48738e-17	100.138	Q9HCR9	670	p.S670_S671insA, p.S670_S671insP, p.S670_S671insL
PF10249	3	4	38	0.00194901	95.25	O96000	74	p.E74delE
PF05831	4	5	9	2.48723e-05	95.2	Q9UEU5	9	p.Y9_R10insY
PF06140	28	28	10	4.9666e-52	87	P40305	43	p.A43_V44insMAA
PF02179	3	3	79	0.00169731	84	O95429	456	p.G456delG
PF00169	7	66	282	3.95611e-09	83.2576	Q8IZC4	327	p.E327_A328delEA
PF00001	4	46	491	0.000234647	78.6087	Q7Z794, P05787, P48668	173, 100, 172	p.N173delN, p.N100delN, p.N172delN
PF15205	3	3	71	0.00248258	74	Q5JTB6	94	p.G94_D95insE
PF14672	21	37	57	2.07115e-31	68.6757	Q5TA78	48	p.C48_G49insCSSGGC, p.C48_G49insCSAGGC
PF07686	3	20	392	0.0123608	67.05	P78324	131	p.D131delD
PF00104	4	11	243	0.000489298	62.1053	P41235	341	p.L341delL
PF00125	4	5	59	0.00014123	61.6	Q8IUE6, Q7L7L0, Q93077, Q96KK5	74	p.N74delN
PF13853	6	26	67	1.47141e-06	52.8462	Q7Z3T1	156	p.S156delS
PF00005	3	8	30	0.0243882	52.0714	P13569	454	p.L454delL
PF02389	3	7	41	0.0192262	51.8571	Q9UBC9, P22528	98, 41	p.C98_G105delCTKVPEPG, p.C41_P64del24
PF12349	3	10	119	0.0276924	48.3	Q12770, Q13635	425, 581	p.L425_V426insL, p.V581delV
PF00233	5	29	6	8.50499e-05	45.5172	Q9HCR9	669	p.S669_S670insP, p.S669_S670insA
PF00170	4	7	25	0.000870082	45.1429	Q8TEY5, Q9NS37	239, 226	p.K239delK, p.K226delK
PF00168	6	33	60	4.29418e-06	45.0909	B9DI81, O75038	630, 783	p.E630_I631insVGA, p.E783_I784insVGA
PF00092	3	12	32	0.0414983	44.3684	P12110	638	p.V638delV
PF00092	3	12	240	0.0414983	44.3684	Q02388	197	p.F197delF
PF09240	3	9	95	0.0367219	43.3333	P40189	187	p.S187_Y190delSTVY
PF14672	13	37	62	2.464e-15	42.5135	Q5T754	64	p.G64_G65insCCSSGG, p.G64_G65delGG
PF13853	4	26	53	0.00496688	35.2308	Q8NH46	170	p.V170delV
PF13853	4	26	82	0.00496688	35.2308	O76099, Q8NGG6	168, 167	p.F168delF, p.F167delF
PF02192	7	22	77	8.04848e-06	24.8182	Q4LE51	109	p.E109del
PF00870	14	128	114	2.58587e-12	23.2969	E9PFT5, P04637, E7EQX7	98, 191	p.P98delP, p.P191delP
PF06346	4	40	7	0.0436544	20.5	O60610	620	p.P620delP, p.P620_L621insP
PF00870	12	128	175	1.5856e-09	19.9688	P04637, E7EQX7	252	p.L252delL
PF00870	8	128	33	0.000193	13.3125	E9PFT5, P04637, E7EQX7	35, 128	p.P35_A36delPA, p.P35_L37delPAL, p.P128_A129delPA, p.P128_L130delPAL, p.P128_A129delPA, p.P128_L130delPAL
PF00870	8	128	44	0.000193	13.3125	E9PFT5, P04637, E7EQX7	46, 139	p.K46_T47delKT, p.K46_P49delKTCP, p.K139_T140delKT, p.K139_P142delKTCP
PF00870	8	128	60	0.000193	13.3125	E9PFT5, P04637, E7EQX7	62, 155	p.T62_R63delTR, p.T62_R63insDSTPPPGT, p.T155_R156delTR, p.T155_R156insDSTPPPGT
PF00870	8	128	94	0.000193	13.3125	E9PFT5, P04637, E7EQX7	84, 177	p.P84_H85delPH, p.P84_C89delPHHERC, p.P177_H178delPH, p.P177_C182delPHHERC
PF00870	8	128	154	0.000193	13.3125	E9PFT5, P04637, E7EQX7	138, 231	p.T138delT, p.T231delT
PF00870	7	128	18	0.00270519	11.6484	P04637, E7EQX7	113	p.F113delF, p.F113_H115delFLH
PF00870	6	128	178	0.0329058	9.98438	P04637, E7EQX7	255	p.I255delI
PF00870	6	128	188	0.0329058	9.98438	P04637	265	p.L265delL
The detected enriched domain hotspots are listed by their Pfam domain identifier, the number of mutations in the hotspots, the position in MSA, the corrected p-value, the mutation enrichment score expressed as the ratio of the observed number of domain mutations to the expected number of mutation, the UniProt identifier, mutated position and the amino acid mutation. The lists sorted by enrichment…

## Sheet: OG
PFID	Total number of mutations at hotspot position	Total number of mutations in the domain	Position in MSA	P-value	Enrichment score	UniProt identifier	Position	Mutation AA
PF07690	3	3	461	1.3746e-07	771	Q96JT2	223	p.L223_A234delLGPTEPAEGLSA
PF00069	2	3	111	0.000155209	735.333	Q02750	102	p.E102_I103delEI
PF09755	4	4	137	4.71438e-09	340	Q16204	139	p.E139delE
PF01576	2	6	190	0.00127179	286.667	P35749	1263	p.K1263delK
PF08347	3	4	48	5.91123e-06	261.75	Q9NQB0	29	p.E29delE
PF00183	3	7	382	1.22036e-05	241.714	P08238	552	p.K552delK
PF07714	12	33	76	1.23727e-23	214.182	P00533,P15056	746	p.E746_A750delELREA, p.E746_T751delELREAT, p.M484_N486delMLN
PF02984	4	4	154	7.36811e-08	171	P24385	280	p.E280delE
PF00071	2	4	26	0.00351347	163.5	P01116	12	p.G12_G13insAG
PF00071	2	4	294	0.00351347	163.5	P01116	154	p.D154delD
The detected enriched domain hotspots are listed by their Pfam domain identifier, the number of mutations in the hotspots, the position in MSA, the corrected p-value, the mutation enrichment score expressed as the ratio of the observed number of domain mutations to the expected number of mutation, the UniProt identifier, mutated position and the amino acid mutation. The lists sorted by enrichment…

## Sheet: TS
PFID	Total number of mutations at hotspot position	Total number of mutations in the domain	Position in MSA	P-value	Enrichment score	UniProt identifier	Position	Mutation AA
PF02460	4	9	880	9.22766e-09	485.778	Q13635	1159	p.L1159_T1160insL
PF11864	2	4	189	0.00352091	211	P49815	240	p.I240delI
PF01847	3	3	18	2.76577e-05	156	P40337	76	p.F76del
PF02145	2	4	79	0.0152872	101	P49815	1638	p.K1638delK
PF08429	2	7	309	0.0182586	98.5714	P41229	1076	p.L1076_T1077insP
PF00439	3	13	101	0.0163782	27.4615	Q86U86	263	p.N263delN
PF00439	3	13	110	0.0163782	27.4615	Q86U86	271	p.K271delK
PF00870	8	81	114	5.6537e-07	21.037	P04637	191	p.P191delP
PF00870	8	81	175	5.6537e-07	21.037	P04637	252	p.L252delL
PF00870	6	81	188	0.000256389	15.7778	P04637	265	p.L265delL
PF00870	5	81	18	0.00429114	13.1481	P04637	113	p.F113delF, p.F113_H115delFLH
The detected enriched domain hotspots are listed by their Pfam domain identifier, the number of mutations in the hotspots, the position in MSA, the corrected p-value, the mutation enrichment score expressed as the ratio of the observed number of domain mutations to the expected number of mutation, the UniProt identifier, mutated position and the amino acid mutation. The lists sorted by enrichment…
